# Supplementary material for: Metabolic and Proteomic Profiling of Coronary Microvascular Dysfunction: Insights from Rat Models
Source: Biomolecules. 2024 Oct 16;14(10):1305. doi: 10.3390/biom14101305 (PMC11506044; doi:10.3390/biom14101305)
Supplement: Supplementary file 1 [file biomolecules-14-01305-s001.zip]

Archive with 1 entries (1 files):
- biomolecules-3206192-supplementary.xlsx
