# Supplementary material for: Metabolic and Proteomic Profiling of Coronary Microvascular Dysfunction: Insights from Rat Models
Source: Biomolecules. 2024 Oct 16;14(10):1305. doi: 10.3390/biom14101305 (PMC11506044; doi:10.3390/biom14101305)
Supplement: Supplementary file 1 [file biomolecules-14-01305-s001.zip › biomolecules-3206192-supplementary.xlsx]

## Sheet: Supplementary Table S1
	row	log2FC	AveExpr	t	pvalue	padj	baseMean	State
Acadm	Acadm	-16.4588	8.22941	-34.2391	1.39e-06	9.26e-05	5.30279	down
Acot2;Acot1;Acot4	Acot2	-0.816618	17.5835	-2.77548	0.0442311	0.570279	-4.36435	down
Acot2;Acot1;Acot4;Acot5;Acot6	Acot1	-0.773965	18.6073	-2.79995	0.0430563	0.570279	-4.33444	down
Ank1	Ank1	-16.2602	8.1301	-44.6017	4.29e-07	3.95e-05	5.72348	down
Anxa1	Anxa1	11.4806	9.97548	2.8406	0.0411824	0.570279	-4.28495	up
Anxa2	Anxa2	16.0792	8.0396	140.065	2.59e-09	1.88e-06	6.38615	up
Ap2b1;Ap1b1	Ap2b1	-15.3602	7.68008	-35.982	1.12e-06	8.19e-05	5.39393	down
Arf1;Arf3;Arf5	Arf1	0.534152	18.1534	2.69319	0.0484549	0.570279	-4.46543	up
Atp1b3	Atp1b3	10.292	9.12986	2.72396	0.0468246	0.570279	-4.42754	up
Atp5l	Atp5l	-1.45977	15.9577	-4.25434	0.0103149	0.498395	-2.72002	down
Bcat2	Bcat2	-1.49437	15.4463	-7.88985	0.000869784	0.0451015	0.0647078	down
Calr	Calr	0.627043	17.9888	3.79354	0.0156596	0.570279	-3.1953	up
Ces1c	Ces1c	15.3433	7.67167	38.1502	8.6e-07	6.86e-05	5.49385	up
Cfh	Cfh	11.9914	10.6191	2.73244	0.046386	0.570279	-4.41711	up
Cox6c2;Cox6c1	Cox6c2	-0.742004	16.4235	-2.69887	0.0481495	0.570279	-4.45844	down
Cpt2	Cpt2	-0.853275	16.1787	-2.74812	0.0455872	0.570279	-4.39786	down
crp;Crp	Crp	0.74409	16.1429	5.64286	0.00345924	0.171031	-1.47664	up
Dctn5	Dctn5	-17.599	8.79948	-56.2229	1.53e-07	1.8e-05	5.97738	down
Dhrsx	Dhrsx	-0.845397	15.4239	-3.33998	0.0243664	0.570279	-3.69627	down
Dsg2	Dsg2	0.975038	18.7813	3.80943	0.0154278	0.570279	-3.17835	up
Ears2	Ears2	13.5877	6.79387	23.2226	7.84e-06	0.00045022	4.37269	up
Eef1g	Eef1g	-0.940143	15.5002	-3.21956	0.0275513	0.570279	-3.83477	down
Eif2s1	Eif2s1	-14.9891	7.49454	-19.8147	1.58e-05	0.000860587	3.87877	down
Emc1	Emc1	16.4111	8.20553	51.0061	2.36e-07	2.38e-05	5.88189	up
Enpp1	Enpp1	14.818	7.40898	77.0369	3.74e-08	7.22e-06	6.19742	up
Etfb	Etfb	-1.43821	14.9667	-3.13395	0.030109	0.570279	-3.93462	down
Fbln2	Fbln2	15.8356	7.91781	19.7151	1.62e-05	0.000860587	3.86204	up
Fscn1	Fscn1	12.2582	10.7677	2.78989	0.0435348	0.570279	-4.34672	up
Ganab	Ganab	15.4088	7.70441	67.9812	6.53e-08	9.4e-06	6.12417	up
Gbe1	Gbe1	0.938424	19.2422	2.73931	0.0460341	0.570279	-4.40867	up
Gc	Gc	0.823684	18.9902	4.0419	0.0124567	0.570279	-2.93497	up
Glud1	Glud1	-1.15814	14.8087	-2.77418	0.0442945	0.570279	-4.36594	down
Gnai3	Gnai3	14.6891	7.34456	53.8527	1.85e-07	1.97e-05	5.93701	up
Got2	Got2	-0.662402	17.7206	-3.68451	0.0173648	0.570279	-3.3127	down
Heatr5b	Heatr5b	10.7331	8.96165	3.14572	0.0297416	0.570279	-3.92083	up
Hnrnpl	Hnrnpl	-0.500762	16.4158	-3.27355	0.0260674	0.570279	-3.7724	down
Hnrnpu	Hnrnpu	14.3487	7.17435	44.2047	4.46e-07	3.95e-05	5.71171	up
Hp	Hp	-15.2327	7.61634	-20.5145	1.36e-05	0.000759688	3.99225	down
Hspa4	Hspa4	16.086	8.04299	67.7469	6.63e-08	9.4e-06	6.12191	up
Ifit2	Ifit2	14.8993	7.44963	72.7255	4.83e-08	7.9e-06	6.16571	up
Igh-6;Rwdd4	Rwdd4	1.28517	16.8639	2.87071	0.0398537	0.570279	-4.24843	up
Klkb1	Klkb1	-15.8782	7.93911	-28.5261	3.14e-06	0.00019079	4.91465	down
Kpna4	Kpna4	16.5299	8.26493	116.667	5.85e-09	2.6e-06	6.34899	up
Lcp1	Lcp1	14.5751	7.28757	39.2858	7.55e-07	6.42e-05	5.54098	up
LOC100911833;Mug1;LOC297568;A1i3;Cpamd8	Mug1	0.946015	17.401	3.00773	0.0343931	0.570279	-4.08383	up
LOC297568;A1i3;Cpamd8	Cpamd8	1.76951	17.5726	3.86272	0.0146791	0.570279	-3.12179	up
LOC679794;Cycs	Cycs	-17.3707	8.68536	-32.7157	1.71e-06	0.000109947	5.21394	down
Mdh2	Mdh2	-0.493772	21.0095	-2.68426	0.0489404	0.570279	-4.47646	down
Mgll	Mgll	-1.032	16.7523	-3.73688	0.01652	0.570279	-3.25607	down
Mgst3	Mgst3	2.13335	21.6199	3.59569	0.0189158	0.570279	-3.40976	up
Mmgt1	Mmgt1	-0.898902	17.3858	-2.67885	0.0492368	0.570279	-4.48314	down
Mospd1	Mospd1	17.8873	8.94363	115.526	6.11e-09	2.6e-06	6.3466	up
Mtch2	Mtch2	14.9539	7.47696	73.2337	4.68e-08	7.9e-06	6.16972	up
Napepld	Napepld	-17.2429	8.62144	-53.997	1.83e-07	1.97e-05	5.9396	down
Ndufb7	Ndufb7	-1.2121	16.4729	-3.8893	0.0143217	0.570279	-3.09376	down
Ndufv3;Ndufv3-ps1	Ndufv3	2.29336	17.7948	2.78963	0.0435475	0.570279	-4.34705	up
Nme2;Nme1	Nme2	-0.422986	19.2323	-2.88646	0.0391786	0.570279	-4.22938	down
Nmnat3	Nmnat3	-15.2862	7.64312	-36.5185	1.05e-06	7.94e-05	5.41996	down
Pam	Pam	15.2806	7.6403	93.7883	1.55e-08	4.71e-06	6.28381	up
Pdlim5	Pdlim5	-0.62969	18.2257	-3.65923	0.0177906	0.570279	-3.3402	down
Phpt1	Phpt1	-1.01071	15.0613	-2.66593	0.0499533	0.570279	-4.49911	down
Popdc2	Popdc2	14.9556	7.4778	81.8307	2.85e-08	6.07e-06	6.22731	up
Prkag1;Prkag2	Prkag1	14.1049	7.05246	28.2739	3.27e-06	0.000192964	4.89357	up
Procr	Procr	14.9021	7.45107	46.799	3.46e-07	3.34e-05	5.78409	up
Prpf8	Prpf8	14.9343	7.46716	57.549	1.37e-07	1.72e-05	5.99805	up
Ptges2	Ptges2	-1.20127	15.8835	-3.16902	0.0290295	0.570279	-3.89358	down
Pygm;Pygl;Pygb	Pygm	-0.929665	17.3366	-6.1628	0.00242354	0.122677	-1.07465	down
Rabl6	Rabl6	-15.9905	7.99525	-83.1573	2.66e-08	6.07e-06	6.23473	down
Renbp	Renbp	12.3384	10.0957	3.31995	0.0248654	0.570279	-3.71915	up
RT1.A1(0);RT1-A2;RT1-A;RT1.A2(0);RT1-A1b;RT1.Ag;RT1.A2(N);RT1.A2f;RT1.A(u);RT1-A2b;RT1.Al;RT1.Alu;RT1.A1(f)	RT1.A1(0)	-0.741482	17.9341	-2.8754	0.0396516	0.570279	-4.24276	down
S100a10	S100a10	10.8358	9.32425	2.93042	0.0373611	0.570279	-4.17638	up
Sar1a	Sar1a	-15.9792	7.98958	-89.0076	1.96e-08	5.21e-06	6.2638	down
Sdha	Sdha	-0.616317	17.407	-3.06504	0.0323669	0.570279	-4.01579	down
Sec23a	Sec23a	14.4585	7.22923	65.369	7.78e-08	1.03e-05	6.09768	up
Sgta	Sgta	0.948651	18.3933	2.72737	0.0466477	0.570279	-4.42335	up
Slc25a4	Slc25a4	-0.677584	17.8574	-2.94272	0.0368698	0.570279	-4.16159	down
Sparc	Sparc	15.5617	7.78085	30.6672	2.28e-06	0.000142318	5.07875	up
Sptbn1;Sptb;Sptbn2	Sptb	17.576	8.78799	102.872	1.03e-08	3.64e-06	6.31471	up
Sptbn1;Sptbn2	Sptbn1	0.633588	17.1805	3.23709	0.027059	0.570279	-3.81447	up
Steap4	Steap4	14.3972	7.19861	34.8727	1.28e-06	9.1e-05	5.33714	up
Sypl1	Sypl1	-19.1294	9.56472	-139.196	2.66e-09	1.88e-06	6.38509	down
Taldo1	Taldo1	0.571732	16.0231	2.81199	0.0424912	0.570279	-4.31976	up
Timm13	Timm13	-0.730927	15.7431	-3.95222	0.0135155	0.570279	-3.02783	down
Tomm40	Tomm40	1.19596	17.6057	3.81723	0.0153155	0.570279	-3.17004	up
Trim23	Trim23	15.4855	7.74277	34.2609	1.39e-06	9.26e-05	5.30399	up
Tuba1a;Tuba4a	Tuba1a	-0.403654	16.1067	-2.83369	0.0414943	0.570279	-4.29335	down
Tufm	Tufm	18.5648	9.28238	149.695	1.92e-09	1.88e-06	6.39673	up
Uqcrc1	Uqcrc1	-1.11046	14.853	-3.43471	0.0221579	0.570279	-3.58891	down
Vat1l	Vat1l	13.8453	6.92267	38.0498	8.71e-07	6.86e-05	5.48952	up
Ywhag	Ywhag	2.30141	19.7457	2.86966	0.0398995	0.570279	-4.2497	up
		-0.747205	16.6201	-3.15	0.0296093	0.570279	-3.91581	down

## Sheet: Supplementary Table S2
	net.colors	color
Myh4;Myh3	11	greenyellow
Hscb	5	green
Ndufa9	16	lightcyan
Sypl1	12	tan
Gapdh;Gapdh-ps2;LOC685186;GAPDH	16	lightcyan
Acot2;Acot1;Acot4;Acot5	14	cyan
Tufm	12	tan
Hnrnpab;alf-c1	10	purple
Tcp1	8	pink
LOC100912618	14	cyan
Ndufv1	14	cyan
Atp5s	2	blue
Gstm2	14	cyan
Mospd1	12	tan
Timm10	13	salmon
Aldh2	8	pink
Pgls	10	purple
Ddah2	14	cyan
Sptbn1;Sptb;Sptbn2	12	tan
Actn2;Actn1;Actn4	8	pink
Wars2	13	salmon
Sucla2	5	green
Tkt	14	cyan
Flna	5	green
Dctn5	12	tan
Ubb;Uba52;Rps27a;LOC100360548;Ubc	16	lightcyan
Eno3	5	green
Ccbl1	5	green
Serpina3k	5	green
Napepld	12	tan
Adhfe1	8	pink
Aldh9a1	13	salmon
Acot13	16	lightcyan
Akr1c9	13	salmon
Gdi1	5	green
Mrps24	16	lightcyan
Vps13c	8	pink
Ppm1a	8	pink
LOC679794;Cycs	12	tan
Rplp1	16	lightcyan
RGD1306484;Fam162a	13	salmon
Kpna4	12	tan
Ecsit	8	pink
Slmap	5	green
LOC100912024;LOC100362298;Rps18	8	pink
Clic4;Clic6;Clic2;Clic5	5	green
Acot2	2	blue
Grsf1	5	green
Aldoa;Aldoc	13	salmon
Mccc1	14	cyan
Pgd	5	green
Anxa2	12	tan
Serpina4	13	salmon
Tuba4a	5	green
LOC102553613;Sh3bgr	5	green
Sirt5	16	lightcyan
Sf3a2	16	lightcyan
Ldb3	5	green
Gdi2;Gdi1	2	blue
Mapk9;Mapk10;Mapk8	11	greenyellow
Acadm	12	tan
Mrc1	5	green
Tmx2	14	cyan
Sar1a	12	tan
Ezr	2	blue
Emc1	12	tan
Hspa4	12	tan
Dlg1	11	greenyellow
Rtn1	5	green
Asna1	5	green
Pi4k2a	5	green
Des;Ina;Nefm;Nefh;Nefl;Vim	13	salmon
Rabl6	12	tan
Gmfb	11	greenyellow
Pygm;Pygb	10	purple
Ank1	12	tan
Sdhb	13	salmon
Cul5	5	green
Cops7a	2	blue
Cd36;LOC685953;RGD1565355	2	blue
Mical1	5	green
Cab39l	13	salmon
Psap	8	pink
Phykpl	5	green
Hibadh	11	greenyellow
Ufd1l	8	pink
Dhrs4	2	blue
Rap1a;Rap1b	2	blue
Ddx39b	5	green
Maoa	2	blue
Bcl2l13	16	lightcyan
Stom	2	blue
Pam	12	tan
Mavs	16	lightcyan
Myh10	10	purple
Eef2	8	pink
Bcam	5	green
Ganab	12	tan
Tubb6;Tubb3	10	purple
Bckdhb	2	blue
Hspa5	16	lightcyan
Eef1b2;Eef1b2l	16	lightcyan
Timm8a1;Timm8a;Timm8a2	8	pink
Trim23	12	tan
Shmt2;Shmt1	16	lightcyan
Cops5	16	lightcyan
Rad23a	16	lightcyan
Ppa2	8	pink
Acot9	16	lightcyan
Ptgr2	5	green
A1i3;Cpamd8	11	greenyellow
Tspo	5	green
Hbq1	5	green
C1qa	13	salmon
Klkb1	12	tan
Svil	5	green
F9	5	green
Agt	5	green
Apoa4	5	green
Sparc	12	tan
Suox	2	blue
Ces1e;LOC501233;Ces1f	5	green
Mtch2	12	tan
Popdc2	12	tan
Nsfl1c	5	green
Prpf8	12	tan
Myh11;Myh9;LOC100911597;Myh10	5	green
Ccdc127	16	lightcyan
Hsdl2	5	green
Oxct1	11	greenyellow
Ap2b1;Ap1b1	12	tan
Fem1a	5	green
Ces1c	12	tan
S100a1	5	green
Ifit2	12	tan
Acad9	5	green
Tbrg4	16	lightcyan
Atad3	13	salmon
Lmo7	16	lightcyan
Enpp1	12	tan
Aldh4a1;Tas1r2	5	green
Nmnat3	12	tan
Ndufa3;LOC684509	11	greenyellow
Phb;Phb-ps1	2	blue
Pgrmc2	16	lightcyan
Procr	12	tan
Acaa2	11	greenyellow
RGD1564698;LOC100360905;Rps10;LOC502176;RGD1560073	2	blue
Cct2	8	pink
Mtfp1	2	blue
Tefm	5	green
Gpd1l	13	salmon
Reep5	5	green
Ambp	8	pink
Spag9	5	green
Fbln2	12	tan
Tnpo3	5	green
Lcp1	12	tan
Gnai3	12	tan
Oat	16	lightcyan
Icam2	5	green
Gmppb	16	lightcyan
Col1a1	13	salmon
Acbd6	11	greenyellow
Ctnna1;Ctnna2	8	pink
Fhl3	8	pink
Fdps	16	lightcyan
Sec23a	12	tan
Rpl30	14	cyan
Nt5dc3	8	pink
Ehd2	5	green
Mfn1	16	lightcyan
Bckdha	5	green
Upf1	13	salmon
Dhps	16	lightcyan
Pxmp2	13	salmon
Eml1	16	lightcyan
Fahd2	14	cyan
Mrps25	11	greenyellow
Mp68	11	greenyellow
Rab2a	5	green
Ddost	5	green
Eif4g3	5	green
Dnm2;Dnm1	8	pink
Tmem14c;LOC100361993	2	blue
IgG-2a;LOC367586;Igg-2a	16	lightcyan
Suclg1	8	pink
Hp	12	tan
Anxa4	5	green
Pdp1	2	blue
Hsp90aa1	5	green
Ddb1	5	green
Hnrnpu	12	tan
Gsto2;Gsto1	11	greenyellow
Por	5	green
Pabpc4;Pabpc1	5	green
Lrba	16	lightcyan
Ate1	5	green
H1f0	5	green
Cmpk2	5	green
Add3	5	green
Clpb	5	green
Steap4	12	tan
Naga	5	green
Lama5	5	green
Eif3i	5	green
LOC679748;RGD1559921;RGD1560513	5	green
C4bpa	5	green
Eif2s1	12	tan
Prkag1;Prkag2	12	tan
Des	5	green
Rtcb	5	green
Vat1l	12	tan
Coro1a	5	green
Ctnna1	5	green
Anxa3	5	green
Asph	5	green
Slc25a42	16	lightcyan
Abcd3	5	green
Gnaq;Gna14	5	green
Hdac2;Hdac1l;Hdac1	5	green
Atpaf2	5	green
LOC100911550	8	pink
Rps11	5	green
Art4	2	blue
Twf1	5	green
Rab5b	5	green
Ears2	12	tan
Ghitm	5	green
Pfkm	2	blue
Tf;LOC286987	11	greenyellow
Ivns1abp	11	greenyellow
Sh3bgrl	5	green
Uchl5	2	blue
Rprd1a;Rprd1b	5	green
Irak1	13	salmon
Glipr2	5	green
Cmya5	5	green
RGD1309922;Ccar2	5	green
Glod4	13	salmon
Trappc13	2	blue
Adssl1	5	green
Hdhd3	5	green
Hk1	5	green
Vkorc1	16	lightcyan
Bckdk	13	salmon
Clptm1l	5	green
Nol3	1	turquoise
Ywhab;Ywhaz	10	purple
Anxa1	2	blue
Psmd7	2	blue
Renbp	2	blue
Slc4a7	15	midnightblue
Gapdh;Gapdh-ps2;LOC685186;RGD1565368;RGD1564688;GAPDH	9	magenta
Heatr5b	2	blue
Asmtl	13	salmon
LOC100911714;Mfap4	2	blue
Cfh	2	blue
Gucy1b3	5	green
Pdha2	1	turquoise
Rpl15	1	turquoise
Sar1b;Sar1a	10	purple
Iqgap1	4	yellow
Pdia6	10	purple
Fhl2	15	midnightblue
Mapk3	2	blue
Mapk9;Mapk10	15	midnightblue
Vcl	2	blue
RGD1311756	9	magenta
Amdhd2	5	green
Eif2a	2	blue
Mrps22	10	purple
Rictor	9	magenta
Fscn1	2	blue
Ndufa7l	5	green
Chchd3	13	salmon
Timm44	4	yellow
Actn3	5	green
S100a10	2	blue
Ankrd1	15	midnightblue
Ppm1b	2	blue
Gspt1	4	yellow
Atp1b3	2	blue
Akr7a2	15	midnightblue
Spryd4	5	green
Erh	13	salmon
Cd36;CD36/FAT;LOC685953	5	green
Ryr2;Ryr1;Ryr3;RyR	2	blue
Sf3b1	2	blue
Myh7	2	blue
Eef1b2	3	brown
2024-09-07	10	purple
Arse	2	blue
Rmdn1	13	salmon
Hsd17b8	9	magenta
S100a11;RGD1563581	1	turquoise
RT1.A;LW2;RT1-Cl;LOC686860;RT1.A3(0)	9	magenta
Mccc2	4	yellow
Fn3krp	14	cyan
LOC100912571;Eif4g1;LOC100911431	2	blue
Ap2b1	4	yellow
Ywhah	1	turquoise
Itga1	16	lightcyan
Sphk2	4	yellow
Ppp2r1a;PP2A ARa	3	brown
Cacna2d1	2	blue
Flnc;Flnb	2	blue
LOC100911034;Nfs1	4	yellow
Prepl	2	blue
Mrpl21	15	midnightblue
C4a	9	magenta
Rabggtb	2	blue
Ndrg2	13	salmon
Prkaa2;Prkaa1	9	magenta
Urod	2	blue
Dpp9	2	blue
Myl6	4	yellow
Rnpep	2	blue
Txn1;Txn	1	turquoise
Ech1	4	yellow
Tmx4	4	yellow
Dcxr	2	blue
Casp4	13	salmon
Ddx19a;Ddx19b	2	blue
Ndufb8	2	blue
Ndufa12	4	yellow
Parvb	2	blue
Tpi1;LOC500959	9	magenta
Nmt1	6	red
Myh7;MYH;Myh4;Myh2;Myh8;Myh13;Myh6;Myh3	5	green
Rpl6	4	yellow
Guf1	3	brown
Cbr1;LOC100360507	2	blue
Fam120b	13	salmon
Eif5b-ps1;Eif5b	2	blue
Cs	2	blue
Plin3	4	yellow
Atp2a1	4	yellow
Ppp5c	2	blue
Myo18a	5	green
Kpna6;Kpna1;Kpna5	4	yellow
Lamb1	9	magenta
Maob	2	blue
Lamp2	2	blue
Ywhag	2	blue
Ppp2r5a	2	blue
Gpd1l;Gpd1	9	magenta
Idh3B	4	yellow
Hsd17b12	9	magenta
Coq7	2	blue
Myadml2	2	blue
Osgep	6	red
Ak1	2	blue
Itih3	14	cyan
Uchl3	2	blue
Entpd2	3	brown
Hnrnph1;Hnrnph2	5	green
Flii	2	blue
Ube2v2;LOC100125386;LOC100912618	4	yellow
Atp5l	12	tan
Lgals1	15	midnightblue
Etfdh	6	red
Rab11a;Rab11b	3	brown
LOC287167	11	greenyellow
Arhgdia	13	salmon
Mrps16	13	salmon
S100a9	7	black
Eif4e	1	turquoise
Pdk4	2	blue
Serpina1	3	brown
Guk1	4	yellow
Adprhl1	2	blue
Lamtor4	2	blue
Mpc1	2	blue
Psmb4	11	greenyellow
Cdipt	2	blue
LOC100365902;Pdha1	4	yellow
Mgst3	2	blue
Stxbp3	2	blue
Col6a2	1	turquoise
Eif4h	4	yellow
Bcat2	12	tan
Psmb2	3	brown
Acads	4	yellow
Tuba1a;Tuba3a;Tuba4a	2	blue
Anxa5	2	blue
Hadhb	9	magenta
Gnpda1;Gnpda2	2	blue
Gdi2	2	blue
Cbr1	2	blue
Atp1a1;Atp1a3;Atp1a2	5	green
Myh4;Myh2;Myh8;Myh13;Myh3	2	blue
Unc45b	2	blue
Myg1	4	yellow
Ppapdc3	2	blue
Rragc	2	blue
Mcee	2	blue
Actb;Actg1	2	blue
Gpx7	2	blue
Glud1	10	purple
Tmem11	2	blue
Tmed9	4	yellow
Pi4ka	2	blue
Lypla2	2	blue
Ttc38	2	blue
Fam210b	2	blue
Focad	2	blue
Cd36;CD36/FAT;LOC685953;RGD1565355;RGD1562323	2	blue
Sh3kbp1	2	blue
Minos1	8	pink
Tpp1	2	blue
Phb	3	brown
Abcb8	15	midnightblue
Nit1	2	blue
Tmx3	2	blue
LOC688963;LOC100361934;Ndufb4l1	2	blue
Ndufc2	3	brown
S100a11	4	yellow
Coa3	1	turquoise
Apool	2	blue
Tmem14c	4	yellow
ATP8	3	brown
Ctnnd1	8	pink
Gnb2	5	green
Mvp	3	brown
Ndufaf4	9	magenta
Kars	13	salmon
Alb	8	pink
Psmd12	2	blue
Cox20	3	brown
Myl12b;Rlc-a	3	brown
Ank2	9	magenta
Cltc	2	blue
Jup	2	blue
Rbbp7;RGD1563620;Rbbp4	1	turquoise
Nup133	14	cyan
Tmem143	2	blue
Gnai3;Gnai2;Gnai1	2	blue
Jph2	2	blue
Lnpep	11	greenyellow
Thnsl1	3	brown
Bves	5	green
LOC297568;A1i3;Cpamd8	12	tan
Klc4	2	blue
Capzb	6	red
Cul4a	2	blue
Col4a1	2	blue
Etfb	2	blue
Ces1d	3	brown
Drg1	3	brown
Ube2m	5	green
Tbcb;LOC100911774	2	blue
Capn1	2	blue
Tmem38a	1	turquoise
Perm1	1	turquoise
Aldh5a1	3	brown
Add1	2	blue
Apoe	8	pink
Rpl10l;Rpl10	9	magenta
Diaph1	3	brown
Clint1	2	blue
LOC102555170	2	blue
Farsb	5	green
Epb41l2	3	brown
Myh3;Myh7b	15	midnightblue
Hnrnpc	4	yellow
Gnas	2	blue
Snd1	2	blue
Ndufb7	2	blue
Fabp5	2	blue
Aldoa	3	brown
Esd	2	blue
Fam73b	3	brown
Pgk1;RGD1560402	2	blue
Ndufs3	4	yellow
Dnm2	2	blue
Cfb;C2	2	blue
Cdc42	4	yellow
Ptprb	8	pink
Adssl1;Adss	2	blue
Tmod1	15	midnightblue
Lamtor3	2	blue
Prkcdbp	2	blue
Ndufv3;Ndufv3-ps1	2	blue
Ppp2ca;Ppp2cb;Ppp4c	2	blue
Atp5h	1	turquoise
RGD1563835;Rpl27;LOC100912027	4	yellow
Nid1;Nid2	2	blue
Sdhd	6	red
Tsfm	2	blue
Arfgef1	4	yellow
Col15a1	2	blue
Itpa	2	blue
Kng1;Map1;Kng1l1	4	yellow
Fbln1	3	brown
Nubp2	2	blue
Ndufaf6	4	yellow
Sqrdl	10	purple
Ptges2	3	brown
Cox4i1	2	blue
RyR	4	yellow
Rab21	14	cyan
Lmna;C2.1	4	yellow
Pgk1;RGD1560402;Pgk2	2	blue
Gbp2	11	greenyellow
Actn2;Actn3	2	blue
Capns1	2	blue
Bpnt1	3	brown
Acadl	2	blue
Tubb2b;Tubb2a	9	magenta
Mapk1	3	brown
LOC100365902;Pdha1;Pdha1l1	1	turquoise
Ndufs1	3	brown
Pafah1b1	2	blue
Gpx1	15	midnightblue
Tmpo	2	blue
Phpt1	2	blue
Serpind1	3	brown
Aldh6a1	5	green
Tars2	4	yellow
Prdx2	13	salmon
Dnaja3	3	brown
Gapdh;Gapdh-ps2;LOC685186;RGD1564688	9	magenta
Ccdc181	3	brown
Pcyox1l	13	salmon
Tpr	14	cyan
C5	4	yellow
Rpl34;Rpl34-ps1	6	red
Tomm40	2	blue
Vps29	4	yellow
Flnc;Flnb;Flna	2	blue
Rpl4	4	yellow
Exoc4	4	yellow
Fbn1;Fbn2	4	yellow
Uqcrc1	2	blue
Idh3a	2	blue
Slc25a35	2	blue
Atp5sl	2	blue
LOC684822;RGD1565653;Tceb2	7	black
Rras2	8	pink
Pam16	2	blue
Cluh	3	brown
Iscu	11	greenyellow
Ahsg	5	green
LOC100910109;RGD1563045;LOC100361311;LOC100911966;RGD1562953;Rsl1d1	1	turquoise
Gcom1;Myzap	2	blue
Usp9x	14	cyan
Hist1h2bk;LOC100910200;Hist3h2bb;LOC100912338;Hist1h2bb;Hist3h2ba;Hist1h2bh;Hist1h2bo;Hist1h2ba;Hist1h2bl	8	pink
Fmo1	2	blue
Rtn4ip1	2	blue
Kpnb1	13	salmon
Nme2	3	brown
LOC100911833;Mug1;A1i3;Cpamd8	2	blue
Trim28	4	yellow
Acsl1	9	magenta
Mgll	2	blue
V557	2	blue
Kng1l1	4	yellow
Slc4a1	4	yellow
Tuba1a;Tuba3a	5	green
Ndufa2	6	red
Prkaca;Prkacb	3	brown
Slc25a11	3	brown
Acta2;Actg2;Actb;Actg1;Actc1;Acta1	3	brown
Top2b	13	salmon
Ranbp1	5	green
Aarsd1	5	green
Gc	12	tan
Txndc17	4	yellow
Atp5j2	13	salmon
Ak3	9	magenta
Dhrsx	2	blue
LOC100911833;Mug1;LOC297568;A1i3;Cpamd8	1	turquoise
Mtx1	3	brown
Ndufa10	9	magenta
Nebl	5	green
Nedd8	2	blue
Pygm;Pygl;Pygb	12	tan
Clic4	2	blue
Itgb1bp2	2	blue
H2afx;Hist2h2ab	3	brown
Dnm2;Dnm3	4	yellow
Idh3g	2	blue
Rars	5	green
Hba1	5	green
Fis1	2	blue
Hdgf	4	yellow
Actr3	2	blue
A1i3;Cpamd8;LOC297568;A2m	4	yellow
Itga6	9	magenta
Snrpn;Snrpb	2	blue
Npm1	2	blue
Yars2	3	brown
Pcbp2	2	blue
Slc25a12	4	yellow
Uqcrh	6	red
Psmd1	2	blue
Zadh2	2	blue
Fitm2	3	brown
Tomm40l	2	blue
Lgmn	3	brown
Psmd11	4	yellow
Dpysl2	3	brown
Eci1	2	blue
Pgm5	9	magenta
Abca8a	9	magenta
Pithd1	3	brown
Tnnc1	3	brown
Ehbp1l1	2	blue
Myh7;Myh4;Myh6;Myh3	8	pink
Speg	3	brown
Hk1;Hk2	15	midnightblue
Spr	7	black
Cmbl	4	yellow
Tubb4a;Tubb4b	4	yellow
Nrd1	5	green
Eif3l	14	cyan
Clic1	3	brown
Ube2d2;Ube2d3;Ube2d1	2	blue
Tubb5	3	brown
Got1	7	black
Eef1g	2	blue
Nup155	3	brown
Coq10a	3	brown
LOC691083	2	blue
Actn2	2	blue
Vps35	3	brown
Sgta	2	blue
Ogdh;Ogdhl	3	brown
Orm1	15	midnightblue
crp;Crp	12	tan
Ermp1	3	brown
Itgb1	2	blue
Eef1d	2	blue
Sun2	3	brown
Dsg2	1	turquoise
Eif4g2	2	blue
Gbe1	1	turquoise
Pccb	5	green
Psmc2	5	green
Acot2;Acot1;Acot4	2	blue
Pebp1;Pbp2	3	brown
Agl	1	turquoise
Smpx	10	purple
Tubb4a;Tubb4b;Tubb5;Tubb2b;Tubb2a	1	turquoise
LOC100912599	5	green
Letm1	3	brown
Pgam2	3	brown
Ndufa6	2	blue
Rpl10a;LOC680700	1	turquoise
Tra2b	2	blue
Mecr	2	blue
Pls3	1	turquoise
Coq3	6	red
Hspa1a;Hspa8;LOC102549957;LOC680121	2	blue
Igh-6;Rwdd4	2	blue
Rps15	2	blue
Cox6c2;Cox6c1	2	blue
Ap2m1	5	green
Mipep	3	brown
Actn1;Actn4	10	purple
Rps15a;LOC691716	3	brown
Gapdh;Gapdh-ps2;LOC685186;GAPDH;RGD1565368	5	green
LOC685596	4	yellow
H2afx;Hist2h2ab;Hist2h2ac;Hist2h2aa2;Hist1h2ak;Hist1h2ac;Hist1h2ao;LOC100910554;Hist1h2af;LOC680322;H2afj;H2afz;H2afv	2	blue
Rad23b	1	turquoise
Cfl2	2	blue
Ttc19	9	magenta
Ndufa8	14	cyan
Mtx2	6	red
Cox6a1	7	black
Bdh1	6	red
Xpo1	4	yellow
Rps7	2	blue
LOC100911400;Blmh	5	green
Myl2;Myl10	15	midnightblue
Psmb1	2	blue
Fermt2	1	turquoise
Timm13	12	tan
Cox6a2	1	turquoise
Zfp445	4	yellow
Hbb	6	red
Nap1l4	3	brown
Srl	11	greenyellow
Pygm	3	brown
LOC688963;LOC100361934	5	green
Idh2;Idh1	6	red
Cpt2	2	blue
Pgm1	13	salmon
Sorbs2	4	yellow
Myh7;Myh4;Myh6;Myh3;Myh7b;Myh11;Myh14;Myh9;LOC100911597;Myh10	2	blue
COX2;Mt-co2	3	brown
Oxsm	3	brown
Cisd1	1	turquoise
Lamp1	4	yellow
Nars	4	yellow
Pdlim5	12	tan
Vdac1	3	brown
Prep	4	yellow
Tgm2	10	purple
Sptbn1;Sptbn2	2	blue
Cyb5r3	5	green
Calr	12	tan
Klc2;Klc1	3	brown
LOC100362751;LOC498555;Rplp2	7	black
Myl3	6	red
Mmgt1	2	blue
Sdr39u1	3	brown
Hbb;0 beta-2 globin;Hbb-b1	5	green
Cd36;CD36/FAT;RGD1565355	2	blue
Ndufv3	9	magenta
Atp2a2;Atp2a3;Atp2a1	4	yellow
Timm8b	4	yellow
Prmt5	4	yellow
Obscn	4	yellow
RT1.A1(0);RT1-A2;RT1-A;RT1.A2(0);RT1-A1b;RT1.Ag;RT1.A2(N);RT1.A2f;RT1.A(u);RT1-A2b;RT1.Al;RT1.Alu;RT1.A1(f)	2	blue
Ldhb	6	red
LOC259246;LOC298116;RGD1566134;LOC100912565;LOC298111;LOC100909412;LOC688457;Mup5;LC11	4	yellow
Me3	2	blue
Hagh	2	blue
Tsta3	3	brown
Uqcr11	15	midnightblue
Eif4a1;Eif4a2;Eif4a3	4	yellow
Mt-nd5;ND5;Nd5	13	salmon
Gpx4	2	blue
Pa2g4	13	salmon
Ptcd3	1	turquoise
RGD1564698;LOC100360905;Rps10;RGD1561871;RGD1559708	13	salmon
Slc8a1	2	blue
Des;Vim	3	brown
LOC680058;Dstn	3	brown
Coq6	5	green
Poldip2	3	brown
Dcn	1	turquoise
Ndufa4	14	cyan
Serpinf2	7	black
Slc2a4	2	blue
Acacb	3	brown
Acot2;Acot1	2	blue
Aldoa;Aldoart2;Aldoc	3	brown
Cdk16	2	blue
Pkp2	3	brown
Ldhb;Ldha	2	blue
Hspa4;Hspa4l	3	brown
Ube4a	9	magenta
Taldo1	12	tan
Slc25a4	14	cyan
Erlin2	2	blue
Hspa1a;Hspa1l;Hspa8;LOC102549957;Hspa2	2	blue
Atp5i	9	magenta
LOC100365902;Pdha1;Pdha2	2	blue
Hint1	1	turquoise
Mt-nd1;ND1	3	brown
Hadha	3	brown
Eif3e	3	brown
Eef1a1;LOC100360413	16	lightcyan
Serpinh1	4	yellow
Sec24b	6	red
Hist1h3e;Hist2h3c2;H3f3b	1	turquoise
Hp1bp3	3	brown
Ckmt2	10	purple
LOC684270	14	cyan
Apeh	1	turquoise
C9	2	blue
Acta2;Actg2;Actbl2;Actb;Actg1;Actc1;Acta1	10	purple
Rpl18	2	blue
Pyurf	3	brown
A1m	9	magenta
Msn;Rdx	4	yellow
Cct5	2	blue
Tceb1	2	blue
Tst	5	green
Mtpn	3	brown
Ces1c;Ces1e;LOC501233;Ces1f	4	yellow
Arcn1	4	yellow
Psme2	3	brown
Gapdh;Gapdh-ps2;LOC685186;GAPDH;RGD1565368;RGD1564688;RGD1562758	2	blue
Tomm70a	2	blue
Hnrnpl	2	blue
Ndufb6	14	cyan
Eef1e1	3	brown
Cryab	5	green
Gapdh;Gapdh-ps2;LOC685186;GAPDH;RGD1562758	14	cyan
Ccdc47	1	turquoise
Pdpr	4	yellow
Ddx19a;Ddx25	4	yellow
Dld	5	green
Pgam2;Pgam1	9	magenta
LOC100911833;A1i3;Cpamd8	1	turquoise
Upp1	3	brown
Got2	12	tan
Apoc1	1	turquoise
Sdha	10	purple
Cox5a	5	green
Kpna3	4	yellow
Mdh2	12	tan
Eef1a1;LOC100360413;LOC100360150	1	turquoise
Acsf2	10	purple
Hnrnpd;Rbm31y;Hnrnpdl	7	black
Gatb	3	brown
Suclg2	2	blue
Eef1a1;LOC100360413;Eef1a2	2	blue
Hmgcl	6	red
Anxa6	1	turquoise
Rab12	11	greenyellow
Hist1h1e	2	blue
Wipi1	1	turquoise
Prps1;Prps2	6	red
Stoml2	6	red
Gda	7	black
Acot2;Acot1;Acot4;Acot5;Acot6	10	purple
Tuba1a	9	magenta
Myh7;Myh4;Myh6	2	blue
Hist1h3e;Hist2h3c2;H3f3b;H3f3c	2	blue
Gstt2	7	black
Arf1;Arf3;Arf2	3	brown
Ubb;Uba52;Rps27a;LOC100360548;Ubc;Rps27l3	14	cyan
Myl3;Myl4	2	blue
Gnb2l1	3	brown
Magohb;Magoh	1	turquoise
Hist1h2bk;LOC100910200;Hist3h2bb;LOC100912338;Hist1h2bb;Hist3h2ba;Hist1h2bh;Hist1h2bo;Hist1h2bl	3	brown
Abhd11	3	brown
Fabp3	3	brown
Ubb;Uba52;Rps27a;LOC100360548;Ubc;Rps27l3;RGD1560997	1	turquoise
Lactb	2	blue
Ckb	2	blue
Actr1b;Actr1a	1	turquoise
Akr1b1;Akr1b8	5	green
Dbi	3	brown
Ank3;ank3	5	green
Epb4.1;Epb41l3;Epb41l1	9	magenta
Sept8;Sept14	1	turquoise
Atp5a1	4	yellow
LOC100363012;Rps21	2	blue
Slc16a1	16	lightcyan
Lonp1	2	blue
Gfm1	4	yellow
Iars2	3	brown
Rpia	1	turquoise
Myh7;Myh4;Myh2;Myh8;Myh3;Myh6;Myh7b	2	blue
Smyd1	3	brown
Eif3j	3	brown
Ivd	2	blue
Phb2	1	turquoise
Acta2;Actg2;Actc1;Acta1	3	brown
Tubb4b;Tubb5;Tubb2b;Tubb2a;Tubb6;Tubb3	7	black
Ighg;IgG-2a;LOC367586;Igg-2a	2	blue
Rhoa;Rhoc;RSA-14-44;Rhob	10	purple
Atp1b1	5	green
Myoz2	14	cyan
Arf1;Arf3;Arf5	6	red
Atp5b	2	blue
Tf	9	magenta
Gapdh;GAPDH;RGD1565368;RGD1564688;RGD1562758	2	blue
Rqcd1	7	black
Ywhaz	11	greenyellow
Ptpmt1	3	brown
Mrpl37	1	turquoise
Abhd14b	5	green
Ca1	2	blue
Hgs	1	turquoise
Uqcrfs1	6	red
Acta2;Actg2;Actbl2;Actb;Actg1;Actc1	7	black
Ppp2r1a	2	blue
Arf1;Arf3;Arf5;Arf4;Arf2	12	tan
Ca2	2	blue
Ryr2;Ryr1	2	blue
Lum	7	black
Psme3;G6pc	1	turquoise
LOC102553099;Naa50	5	green
Ehd2;Ehd4	4	yellow
Nudt19	6	red
Mrpl28	3	brown
Gpi	14	cyan
Echs1	6	red
Pdcd6ip	9	magenta
Hspa8;LOC102549957;LOC680121;Hspa2	2	blue
Abcf1	4	yellow
Sesn1	3	brown
Psmd2	4	yellow
Usp14	3	brown
Art3	10	purple
Serpinf1	2	blue
Acta2;Actc1;Acta1	1	turquoise
Atp2a2;Atp2a1	2	blue
Atp2a2	5	green
Hacd1	3	brown
COX2;Mt-co2;COXII	4	yellow
LOC301165	4	yellow
Myh7;Myh4;Myh6;Myh3;Myh7b	1	turquoise
Acta2;Actg2;Actc1	3	brown
Ttr	3	brown
Capn2	4	yellow
Rab14	6	red
Cox6b1	2	blue
Crip2	3	brown
Dnajc28	3	brown
Rab1;Rab1a;Rab1A;LOC100363782	9	magenta
Atp6G;Atp6v1g2;Atp6v1g1	14	cyan
Atp5d	5	green
Hist2h2ac;Hist2h2aa2;Hist1h2ak;Hist1h2ac;Hist1h2ao;LOC100910554;Hist1h2af;LOC680322;H2afj	9	magenta
Arf6	1	turquoise
Hk2	3	brown
Pebp1	4	yellow
Vdac2;Vdac3	1	turquoise
Vcp	3	brown
Blvra	3	brown
Sri	1	turquoise
Nme2;Nme1	12	tan
Ehd4	3	brown
Mt-nd5;ND5	3	brown
Ccdc53	3	brown
Actn2;Actn1;Actn4;Actn3	1	turquoise
Tuba1a;Tuba4a	2	blue
Psme1	14	cyan
Lgals9	13	salmon
Tubb4a;Tubb4b;Tubb5;Tubb3	3	brown
Cryl1	4	yellow
Selenbp1	8	pink
Taf3;Atp5c1	1	turquoise
Ccbl2	1	turquoise
Sdhc	8	pink
Ociad1	2	blue
Slc25a4;Slc25a5;Slc25a31	4	yellow
Tnnt2	14	cyan
Aars	1	turquoise
Nlrx1	7	black
Tmem126a	3	brown
Ndufs8	1	turquoise
Aldh1a1;Aldh1a7	9	magenta
Adprhl1;Grtp1	2	blue
Serpinb6	3	brown
Slc25a3	3	brown
Nid1	1	turquoise
LOC679748	1	turquoise
Hexb	2	blue
Psmd14	1	turquoise
Uap1;Uap1l1	1	turquoise
Sod2	4	yellow
Ube2l3	3	brown
Acta2;Actg2	1	turquoise
Ddx17	4	yellow
Usp5	2	blue
Hk1;Hk3;Hk2	3	brown
Ehd1;Ehd3	4	yellow
Ddx5	3	brown
Hist1h2bk;LOC100910200;Hist1h2bq;Hist1h2bcl1	4	yellow
Tubb4a;Tubb4b;Tubb5;Tubb2b;Tubb2a;Tubb6;Tubb3	6	red
Eno2	5	green
Epb42	3	brown
Eno1;Eno3;RGD1559534	14	cyan
Diablo;LOC100360940	1	turquoise
Ptges3l1;Ptges3	1	turquoise
Nudt21	9	magenta
Pmpca	9	magenta
Ckm	9	magenta
LOC259246;LOC298116;RGD1566134	9	magenta
Ndufb10	1	turquoise
Psmd8	1	turquoise
Ptpn11	4	yellow
Ldha;LDHC;Ldhc	1	turquoise
Cp	4	yellow
Ywhah;LOC298795;Sfn;Ywhab;Ywhag;Ywhae;Ywhaz;Ywhaq	4	yellow
Ugp2	11	greenyellow
Ndufa1	3	brown
Hspa8;LOC680121	11	greenyellow
Tpm3	4	yellow
Atp5f1	4	yellow
Pcdhb22;Pcdhb17;Pcdhb20	1	turquoise
Pisd	4	yellow
Ube2n	8	pink
Eno1;Eno3;Eno2	9	magenta
ND2;Mt-nd2	9	magenta
Uba1;UBE1Y1;Ube1y1	3	brown
Pfkm;Pfkl	11	greenyellow
Dbi;LOC301444	3	brown
Banf1	15	midnightblue
Ptma;LOC100359583	3	brown
Eef1a1;LOC100360413;LOC100360150;Eef1a2	3	brown
Mt-nd4;NADH4;ND4;Nd4	1	turquoise
Ppia;RGD1559682	1	turquoise
Psma2	3	brown
Serpina3l;LOC299282;Serpina3k	1	turquoise
Eif3g	3	brown
Cd81	1	turquoise
Gapdh;Gapdh-ps2;LOC685186;RGD1565368;RGD1564688;LOC303448;RGD1562758	1	turquoise
Immt	3	brown
Idh2	3	brown
Ipo5	3	brown
Mpv17	3	brown
Rpl18a;RGD1565566	9	magenta
Agk	4	yellow
H2afx;Hist2h2ac;Hist2h2aa2;Hist1h2ak;Hist1h2ac;Hist1h2ao;LOC100910554;Hist1h2af;LOC680322;H2afj;H2afz;H2afv	9	magenta
Pygm;Pygl	4	yellow
Ckmt2;Ckmt1b;Ckmt1	1	turquoise
Apobec2	4	yellow
Myl3;Myl6	6	red
Fh	7	black
Gys1	6	red
Ryr2	0	grey
Hint2	0	grey
Ndufv2	0	grey
Eci2	1	turquoise
Trpm6	1	turquoise
Ywhae	1	turquoise
Cpt1b	0	grey
Glrx3	4	yellow
Adsl	0	grey
Hspg2	0	grey
Ldha	9	magenta
Adck3	0	grey
Dlat	0	grey
Aldoa;Aldoart2	0	grey
Sdhd;Lrrp1	1	turquoise
Pole3	10	purple
Lama4	1	turquoise
Pkm	3	brown
Adk	0	grey
Csrp3	1	turquoise
Etfa	11	greenyellow
Hhatl	8	pink
Pgk1	8	pink
Upp1;Upp2	8	pink
Slc25a5	1	turquoise
Fbn1	7	black
Tln2	10	purple
Actn4	0	grey
Eno3;Eno2	4	yellow
Tnni3	0	grey
Myom2	0	grey
Cand2	7	black
Atp1a1	11	greenyellow
Hsp90ab1;Hsp90aa1	1	turquoise
Eef1a2	0	grey
LOC500183	7	black
Vdac3	15	midnightblue
Flnc	8	pink
Aprt	8	pink
Lamc1	0	grey
Uqcr10	11	greenyellow
Adprh	0	grey
Slc25a4;Slc25a5	11	greenyellow
Mpst	0	grey
Acad8	0	grey
Hnrnpm	0	grey
Cap2	6	red
Gimap4	0	grey
Myh7;Myh6	0	grey
Slc25a20	4	yellow
Uqcrq	4	yellow
Casq2	14	cyan
Prdx3	0	grey
Pitrm1	0	grey
Rps2-ps6;LOC100359960;Rps2	0	grey
C1qbp	15	midnightblue
Rock2	1	turquoise
Alad	1	turquoise
Hspa12b	8	pink
Gsn	0	grey
Pdcl3	15	midnightblue
Ipo4	0	grey
Txnrd2	4	yellow
Dpp3	0	grey
Gstk1	4	yellow
Cpt1a	0	grey
Usmg5	11	greenyellow
Mut	7	black
Nit2	0	grey
Sptan1	1	turquoise
Nnt	0	grey
RGD1304704	1	turquoise
Apob	0	grey
Myh6	9	magenta
Pecr	0	grey
Eno1	8	pink
COI;Mt-co1;CO1;COX1	8	pink
Anxa11	1	turquoise
Mybpc3	1	turquoise
Ranbp2	7	black
Fars2	0	grey
Itga7	1	turquoise
Trabd	0	grey
Cct8	0	grey
Aifm1	0	grey
Lin7c	3	brown
Rbbp7	0	grey
Akr1b1	0	grey
Aco2	11	greenyellow
Slc25a12;Slc25a13	4	yellow
Itih2	0	grey
Gsta4	4	yellow
Arl1	15	midnightblue
Acat1	11	greenyellow
RGD1562301;LOC100911132	1	turquoise
Psma6	1	turquoise
Nckap1	0	grey
Tpm1	4	yellow
Mylk3	8	pink
Fhl1	6	red
Psma7;Psma8	0	grey
Armc1	9	magenta
Syne1	4	yellow
Ipo7	0	grey
Hsp90ab1	0	grey
Pon1	9	magenta
Cyc1	0	grey
Dmd;DMD	0	grey
Ppif	3	brown
Fam160a1	0	grey
Pcmt1	13	salmon
Dmd	8	pink
Emc2	1	turquoise
LOC100911833;Mug1	10	purple
Ptrh2	1	turquoise
Gstz1	1	turquoise
Cars	6	red
Ap2a2;Ap2a1	0	grey
Dsp	3	brown
Trim72	1	turquoise
Scrn3	0	grey
Spta1	15	midnightblue
sap;Apcs	0	grey
Pgam1	14	cyan
Hspb7	7	black
Pabpc4;Pabpc1;Pabpc2	1	turquoise
Serpina3l;LOC299282	0	grey
Serpina3n	1	turquoise
RGD1562301	0	grey
Sord	6	red
Abcb7	1	turquoise
Decr1	1	turquoise
Acadvl	0	grey
Atp5e	0	grey
Gpd2	0	grey
Aldh1a1	10	purple
Golph3	10	purple
Mdh1	4	yellow
Msn;Ezr;Rdx	1	turquoise
Ndufs2	9	magenta
Tjp1	9	magenta
Prkab1	0	grey
Hspb6	8	pink
Itih4;ITIH4	0	grey
Cct6a	0	grey
Hspa9	0	grey
Dbt	0	grey
Pygb	1	turquoise
S100a4	6	red
DLST;Dlst	11	greenyellow
Tf;Srprb	6	red
Mthfd1	8	pink
Actn2;Actn1;Actn3	7	black
Endog	3	brown
LOC684828;Hist1h1e	0	grey
Igh-6	10	purple
Aldh16a1	6	red
Sfr1	1	turquoise
Pln	4	yellow
Gclm	10	purple
Dync1h1	6	red
Pyroxd2	8	pink
Lypla1	8	pink
Cbr4	0	grey
LOC100909666;C4a;C4	1	turquoise
Rraga;RragB	8	pink
Copg2	6	red
Sccpdh	11	greenyellow
Acot7	3	brown
Fgg	6	red
Myl12b;Rlc-a;Myl9	10	purple
Bcs1l	1	turquoise
Fetub	6	red
2024-09-09	14	cyan
Commd4	15	midnightblue
Tnpo1	0	grey
0 beta-2 globin;Hbb-b1	4	yellow
Uqcrc2	4	yellow
Tln1	1	turquoise
Dysf	0	grey
Cox15	8	pink
Pcca	6	red
C3	1	turquoise
Dnm1l	11	greenyellow
D2hgdh	8	pink
Pdk1	13	salmon
Ppp2r4	7	black
Pml	7	black
Hspb1	1	turquoise
Pgp	0	grey
Ndufb9	2	blue
Lims1	8	pink
Aldh7a1	0	grey
Nadk2	0	grey
Cpa3	0	grey
Rtn4	0	grey
RT1.A1(0);RT1.A;LW2;RT1-Cl	3	brown
Gcn1l1	1	turquoise
Bgn	6	red
Fabp4	1	turquoise
Plcd1	1	turquoise
Gimap1	0	grey
Lrpprc	6	red
Pdlim1	1	turquoise
Acss1	0	grey
Copa	0	grey
Chpf2	0	grey
Myh4	1	turquoise
Acp6	0	grey
Prkar2a	1	turquoise
Hpx	7	black
Dtna	0	grey
Tpi1	4	yellow
Cox5b	0	grey
Igh-1a	3	brown
Ppp2ca;Ppp2cb	0	grey
Lama2	0	grey
Synpo2	10	purple
Wdr1	15	midnightblue
Ciao1	0	grey
Hspa8;LOC102549957;LOC680121	4	yellow
Hspa1a;Hspa1l	1	turquoise
Mcu	7	black
Mpz	9	magenta
Cct4	14	cyan
Arf2	6	red
Actb	7	black
Serpina3l;Serpina3m;Serpina3k	11	greenyellow
Apoa1	4	yellow
C2	0	grey
Sh3glb2	6	red
Ephx2	8	pink
Glo1	0	grey
Timm10b	8	pink
LOC100910002;Rpl9;LOC100911472;RGD1565048;RGD1561928	1	turquoise
Prdx6	11	greenyellow
Myl2	0	grey
Dnajb11	0	grey
Actn1	0	grey
Sod1	1	turquoise
Tep1	1	turquoise
Pdhb	9	magenta
Fkbp3	0	grey
Slc25a13	0	grey
Actr3;Actr3b	6	red
Aimp2	0	grey
Sptbn1	0	grey
Arl8b	0	grey
Tnxb	7	black
Aars2	6	red
Sptbn2	0	grey
Rabggta	15	midnightblue
Sirt3	1	turquoise
Enpep	8	pink
Acta1	10	purple
Ogdh	0	grey
Cct3	9	magenta
Plin4	9	magenta
Arl8b;Arl8a	6	red
Hist1h4b	7	black
Hibch	9	magenta
Ipo11	9	magenta
Tln2;Tln1	11	greenyellow
Tars	0	grey
Sntb1	0	grey
Myom1	11	greenyellow
Nceh1	1	turquoise
Psmc3	1	turquoise
Alpl	6	red
Ppib	1	turquoise
Hadh	3	brown
Ndufs4	1	turquoise
Col6a1	6	red
Sptb	0	grey
Samm50	6	red
Lman2	0	grey
B2m	3	brown
Mrps27	5	green
Plec	8	pink
F13a1	0	grey
Calm2	0	grey
Tubb4a;Tubb4b;Tubb5	4	yellow
Fam129b	0	grey
Mrpl19	6	red
Ddx1	7	black
Ahsa1	0	grey
Fgb	3	brown
Cfl1;Cfl2	6	red
Vim	7	black
Actg1	11	greenyellow
LOC100909464;Ppp2r5d	4	yellow
Herc4	0	grey
Efhd2	8	pink
Ikbkg	3	brown
Ubr2	0	grey
Map2k4	1	turquoise
Coch	2	blue
Myl3;Myl1	4	yellow
Ces1c;Ces1e	1	turquoise
Cse1l	7	black
Ppp1cb;Ppp1cc;Ppp1ca	8	pink
Ptpn22	0	grey
Atp5o	14	cyan
RGD1566326	3	brown
Ndufa11	1	turquoise
Hsp90b1	0	grey
Lamb2	6	red
Atp5j	0	grey
Rnf213	11	greenyellow
Pafah1b2	0	grey
Pc	1	turquoise
Snta1	1	turquoise
Mtdh	11	greenyellow
Rps3	0	grey
Rbpms;Rbpms2	5	green
Hprt1	0	grey
Map1a	4	yellow
Crym	7	black
Psmc4	0	grey
Myo1c	8	pink
Gbas	1	turquoise
Efcab3	13	salmon
Mrps26	6	red
Slc25a31	1	turquoise
Akap4	9	magenta
Nudt12	1	turquoise
Crat	0	grey
Dnpep	11	greenyellow
Prdx5	8	pink
Cdh13	1	turquoise
Tubb4b;Tubb5;Tubb2b;Tubb2a	7	black
Tbc1d4	1	turquoise
Hsd17b10	3	brown
Cd36;CD36/FAT;LOC685953;RGD1565355	0	grey
Fn1	6	red
Msn	6	red
Rdx	1	turquoise
Vars	7	black
Nedd4l	7	black
Lrrc2	6	red
LOC100361505	1	turquoise
Abce1	1	turquoise
Acad10	4	yellow
Slc25a46	0	grey
Itih1	7	black
Usp7	0	grey
Cotl1	8	pink
Ide	14	cyan
Mybbp1a	6	red
Tpk1	1	turquoise
LOC100362640;Rps4y2;Rps4x	1	turquoise
Gstp1	1	turquoise
Ryr2;Ryr3;Ryr1	11	greenyellow
Epdr1	11	greenyellow
Otud4	1	turquoise
Aqr	0	grey
Pofut2	10	purple
Iars	1	turquoise
Acox1	0	grey
Cap1	0	grey
Aqp7	1	turquoise
Cpped1	6	red
Hspb2	0	grey
Pnpla8	10	purple
Megf8	9	magenta
Cecr5	0	grey
Ddx6	9	magenta
Vdac2	0	grey
Psmb3	1	turquoise
Gnpat	6	red
Cox6c2	1	turquoise
Bphl	1	turquoise
LOC100911305	3	brown
Ndufaf7	0	grey
Tom1	7	black
RGD1309350	1	turquoise
Eif3k	1	turquoise
Gmpr	1	turquoise
Mpi	0	grey
Uap1	0	grey
Wdr61	9	magenta
Ikbkap	1	turquoise
Ncam1	10	purple
Dcun1d2	0	grey
Gstm2;Gstm4	8	pink
Rpsa	15	midnightblue
RGD1302996	9	magenta
Coq5	7	black
Ryr2;Ryr1;Ryr3	13	salmon
Pdhx	4	yellow
Slc4a3	3	brown
Usp47	6	red
LOC100912263	3	brown
Naa15	0	grey
Wdr11	0	grey
Cxadr	0	grey
Cptp	10	purple
Hspe1	1	turquoise
Retsat	1	turquoise
Tmlhe	6	red
Rps15a;LOC100364191;Rps15al2	0	grey
Ssr1	0	grey
Usp24	1	turquoise
Ehd1	0	grey
Stip1	0	grey
Me1	0	grey
Sorbs1	0	grey
Ccdc141	4	yellow
Klhl31	1	turquoise
Ran;RGD1306195;Rasl2-9	0	grey
Dock9	1	turquoise
Tubb4a;Tubb1;Tubb4b;Tubb5;Tubb2b;Tubb2a;Tubb6;Tubb3	0	grey
Rpn1	0	grey
Gars	0	grey
Mapre1	0	grey
LOC100911918;Mapre2	1	turquoise
Klhl41	9	magenta
Timm8a1;Timm8a	6	red
Rab7a	1	turquoise
Vnn1	1	turquoise
Cd59	1	turquoise
Dhx9	6	red
Cog4	1	turquoise
Rbp4	8	pink
Plg	0	grey
Kng2;Kng1	7	black
Ccdc51	1	turquoise
Asah1	6	red
Tgfbi	6	red
Atp5e;LOC100361879	0	grey
Lgals5	1	turquoise
Apoh	7	black
Pmpcb;Uqcrc1	11	greenyellow
Inppl1	0	grey
Chid1	7	black
Fn1;fn-1	0	grey
Capza2	1	turquoise
Aco1	10	purple
Tpp2	6	red
Dbnl	1	turquoise
Fubp3	15	midnightblue
Dph1	7	black
Larp1	11	greenyellow
Rpl18a	0	grey
Dpp4	0	grey
Parp3	1	turquoise
Dmpk	0	grey
Cat	0	grey
Gla	0	grey
Eprs	1	turquoise
AI314180	1	turquoise
Dctn1	0	grey
LOC100911440;Slc25a18	0	grey
Park7	7	black
Clybl	1	turquoise
Ola1	10	purple
Camk2g	0	grey
Prkar1a	0	grey
Dnajc13	7	black
Acsf3	1	turquoise
Rab18	6	red
Hmbs	0	grey
Mogs	10	purple
Hspa4;Hspa4l;Hsph1	14	cyan
Ndufb5	7	black
Pkm;Pklr	13	salmon
Hnrnpa3	8	pink
Dync1li2	6	red
Mrps30	8	pink
Sardh	6	red
Hnrnpa2b1	1	turquoise
Hnrnpa0	1	turquoise
Thbd	7	black
Mterf2	0	grey
Gcdh	9	magenta
Erap1	11	greenyellow
Pdia3	8	pink
Cnbp	3	brown
Ptgr1	1	turquoise
Cox7a2	4	yellow
Sec13	0	grey
Eif4a1;Eif4a2	6	red
Ak2	9	magenta
Mrps2	15	midnightblue
Ralgapb	6	red
Prkag1	6	red
Auh	3	brown
LOC502894	0	grey
Serpina6	0	grey
Arfgap1	0	grey
Fga	7	black
Nubpl	0	grey
Ctnnb1	0	grey
Zer1	0	grey
Cyp27a1	1	turquoise
LOC683961;Rps13	1	turquoise
Aspn	7	black
Mlycd	0	grey
Gpd1	7	black
Lap3	1	turquoise
Adrm1	0	grey
Npepps	3	brown
Eftud2	0	grey
Bsg	1	turquoise
Prg3	0	grey
Rplp0	1	turquoise
Dut	2	blue
C8g	6	red
Ppat	7	black
Idh1	4	yellow
A1i3	0	grey
Ptbp1	0	grey
Prkar2a;Prkar2b	7	black
Ppa1	10	purple
Rab6b;Rab6a	8	pink
Ppm1f	6	red
Crot	6	red
Canx	1	turquoise
LOC100359916;Hnrnpk	8	pink
Ddx39b;Ddx39a	0	grey
Atp2a2;Atp2a3	6	red
Plxnb2	0	grey
Ddx17;Ddx5	11	greenyellow
Ucp3;Ucp2	1	turquoise
Lyve1	7	black
Bag6	11	greenyellow
Dpysl3	10	purple
Naca	5	green
Epb4.1	0	grey
Dynlrb1	6	red
Ppp1cb	10	purple
Lrp1	10	purple
Fkbp1a	1	turquoise
Ostf1	1	turquoise
Hnrnpr	1	turquoise
Lancl1	9	magenta
Apoo	7	black
Txndc5	11	greenyellow
Plbd1	0	grey
Copg1	0	grey
Rhoa;Rhoc	6	red
Ctsa	10	purple
Cops3	7	black
Atp6v1a	7	black
Igf2r	7	black
Rac1	11	greenyellow
LOC100364509;Rps9	0	grey
Tfrc	7	black
Actr2	1	turquoise
Gcat	0	grey
Ddx46	6	red
Metap2	1	turquoise
Trappc9	0	grey
Apex1	8	pink
Nup93	6	red
P4hb	6	red
Memo1	0	grey
Pank4	7	black
Nrap	7	black
Pnp	10	purple
Dnajc11	0	grey
Fsd2	11	greenyellow
Kng1;Map1	1	turquoise
Myh11	0	grey
Mms19	1	turquoise
Dnm3	0	grey
Tagln	0	grey
Gps1	10	purple
Atp6v1b1;Atp6v1b2	9	magenta
Opa1	6	red
Mrpl9	1	turquoise
Hspa1a	1	turquoise
Psma4	8	pink
Blvrb	1	turquoise
Aspa	9	magenta
Pcyox1	11	greenyellow
LOC100911483;Ndufa13	1	turquoise
Tmtc3	6	red
Cand1	8	pink
LOC683884	9	magenta
Cdh2	8	pink
LOC100361144;LOC100362391	7	black
LOC100361144	3	brown
Lyrm1	11	greenyellow
Smchd1	0	grey
Pnn	0	grey
Txnl1	0	grey
Tbcc	0	grey
Col6a6	0	grey
Ablim1	3	brown
Bcap29	10	purple
Cav2	6	red
Hars2	15	midnightblue
Hmgcs2	1	turquoise
Acsl1;Acsl5	10	purple
Tecrl	1	turquoise
Narfl	0	grey
Tns1	9	magenta
Nup205	7	black
Prelp	10	purple
Ptrf	0	grey
Ehd4;Ehd1;Ehd3	6	red
Hsd17b4	11	greenyellow
Hspa8;LOC102549957;Hspa2	3	brown
Dars	1	turquoise
Arhgap1	0	grey
Uqcc1	10	purple
Ndufa5	4	yellow
Mlip	0	grey
Psma1	0	grey
Hbs1l	8	pink
Utrn;Dmd	0	grey
Elavl1	0	grey
Pdk2	0	grey
Shmt2	1	turquoise
Hdhd2	0	grey
Trap1	14	cyan
Huwe1	0	grey
Unc45a	0	grey
Apob;apoB	0	grey
Osbp	1	turquoise
Dsel	0	grey
Nt5c3b	8	pink
Psmd13	4	yellow
Tubb4a;Tubb4b;Tubb5;Tubb2b;Tubb2a;Tubb3	0	grey
Psmd3	0	grey
Psmb5	0	grey
Flot1	7	black
Mx2	3	brown
Eif3b	3	brown
Usp15	6	red
Cfi	1	turquoise
Myh9;LOC100911597	10	purple
Psmd4	1	turquoise
Matr3	4	yellow
Ak4	5	green
Gstm2;Gstm4;Gstm6l;Gstm6	0	grey
Ubr4	7	black
Eif5a;Eif5a2	0	grey
Xdh	7	black
Ndufs7	0	grey
Cmpk1	3	brown
Rps15a;LOC100364191;LOC691716	0	grey
Esyt1	10	purple
Pfkfb2	10	purple
Actb;Actg1;Actc1;Acta1	0	grey
Ube2k	9	magenta
Actbl2	1	turquoise
Tmem135	8	pink
Polr2b	0	grey
Cybb	7	black
G6pdx	10	purple
Clasp1	6	red
Dync1li1	9	magenta
Tmprss6	1	turquoise
Prdx1	5	green
Fundc2	1	turquoise
Them4	0	grey
Pdxk	0	grey
Akap1	7	black
Pcid2	0	grey
Gpnmb	6	red
Acta2;Actc1	2	blue
Ran	10	purple
Pfkl	0	grey
Cuta	4	yellow
Ccpg1	0	grey
Sun1	0	grey
Flad1	8	pink
Lcat	0	grey
Hk1;LOC100364027	7	black
Pcbd2	0	grey
Cox7a2l	8	pink
Commd5	1	turquoise
Lamtor1	1	turquoise
Lmna	0	grey
Pgm2	1	turquoise
Atp1a2	0	grey
Dguok	0	grey
Gbp5	2	blue
Rpl11	8	pink
Ssb	1	turquoise
L2hgdh	0	grey
Myh4;Myh6;Myh3	4	yellow
Afg3l2;Afg3l1	1	turquoise
Otub1	8	pink
LOC100365839;Cyld;Rps3a	0	grey
Myo1d	7	black
Vps13a	0	grey
Slc27a1	10	purple
Prkce	4	yellow
Appl1	10	purple
Hectd1	0	grey
Rwdd1	0	grey
Supv3l1	1	turquoise
Ralgapa1	6	red
Ube3a	0	grey
Ulk1	0	grey
Prkaa2	1	turquoise
Psma5	8	pink
Gpr161	6	red
Myo1b	6	red
Gpam	0	grey
Cfl1	9	magenta
Acyp1	8	pink
Cyb5r1	2	blue
Slc25a34	6	red
Itfg3	9	magenta
Thbs4	7	black
Lrrc14b	0	grey
LOC100359912;Smarca5	7	black
Mt-atp6;atp6;ATP6	1	turquoise
Abhd12	1	turquoise
Map2k1	0	grey
Macrod1	1	turquoise
Atp1a1;Atp1a3;Atp1a4;Atp12a;Atp1a2	1	turquoise
Wdr82	6	red
Cdc42bpb	0	grey
LOC100911440	8	pink
Cds2	10	purple
Arpc1a	6	red
Wars	1	turquoise
Srp72	0	grey
LOC100365961;LOC102554167;LOC100364909;Rps17	6	red
Ctsd	0	grey
Kank2	8	pink
Glg1	9	magenta
Ctnna3	8	pink
Hbb-b1	4	yellow
Hbg1	0	grey
Itpr1	1	turquoise
Abca12	0	grey
Cul1	0	grey
Hbg1;Hbe2	11	greenyellow
Sgca	1	turquoise
Fn3k	15	midnightblue
Rps2-ps6;LOC100359960;Rps2;Gm8225	8	pink
LOC100359912;Smarca5;Smarca1	11	greenyellow
Armt1	11	greenyellow
Lipe	11	greenyellow
Mtor	6	red
Plaa	1	turquoise
Hbe1;Hbb	0	grey
Ryr1	1	turquoise
Mpc2	11	greenyellow
Ilk	7	black
Pigs	0	grey
Ldhd	8	pink
Coq9	9	magenta
Mrpl4	6	red
LOC100359876;Paics	1	turquoise
Prps1	4	yellow
LOC652956	1	turquoise
Lyrm2	3	brown
Tecr	1	turquoise
Ggt5	7	black
Myh7;Myh4;Myh2;Myh8;Myh13;Myh6;Myh3	13	salmon
Gbp1	15	midnightblue
Api5	15	midnightblue
Myo18b	0	grey
Utrn	1	turquoise
Ppidl1;Ppid	0	grey
Cox6c2;Cox6c	15	midnightblue
LOC100359993	10	purple
Ighv7-1	6	red
Tollip	0	grey
Fbxo33	0	grey
Acox3	0	grey
Cpn2	1	turquoise
Prodh	8	pink
Actl6a	11	greenyellow
Gapdh;Gapdh-ps2;LOC685186;GAPDH;RGD1565368;RGD1564688;Gapdhs	9	magenta
Pglyrp2	7	black
Tardbp	8	pink
Nme1	6	red
Vps36	0	grey
Lancl2	7	black
Ryr2;RATRYR2	1	turquoise
Serping1	15	midnightblue
Slc25a10	6	red
Actn2;Actn1	4	yellow
Nmral1	1	turquoise
Yars	6	red
Gna11	0	grey
Ap3b2	6	red
Psmg4	0	grey
Col4a2	11	greenyellow
Rbm15	0	grey
Mrpl47	1	turquoise
Psd4	0	grey
Lgals3bp	7	black
Gpld1	7	black
Vim;Prph	11	greenyellow
Tubb6	7	black
Jup;Ctnnb1	7	black
Ap2a2	0	grey
Hnrnpd	1	turquoise
Dcakd	1	turquoise
Scpep1	7	black
Romo1	1	turquoise
Kcnmb1	9	magenta
Elac2	6	red
Cpox	1	turquoise
LOC679794;Cycs;Cyct	4	yellow
Ap3s2	7	black
Rab4a	10	purple
Uba1	0	grey
Dock7	0	grey
Tubb4b;Tubb2b;Tubb2a	8	pink
Atic	1	turquoise
Tubb3	7	black
Hmg1l1;Hmgb1;LOC100911856;RGD1563668;LOC100911637;Hmgb2	1	turquoise
Mapkapk2	0	grey
Arhgap17	1	turquoise
Slc44a2	13	salmon
Copb1	7	black
Ilvbl	4	yellow
Rab1;Rab1a;Rab1A	7	black
Eif5a	0	grey
Eef1a1;LOC100360150	6	red
Dap3	9	magenta
Snx5	1	turquoise
Slc25a51	14	cyan
Prkaca	0	grey
Cmc2	7	black
Arf5;Arf4	1	turquoise
Cab39	1	turquoise
LOC100911833;Mug1;A1i3	6	red
Igfals	8	pink
G6pc3	15	midnightblue
Fahd1	8	pink
Cacna1d;Cacna1c;Cacna1f;Cacna1s	1	turquoise
Serpina3m	0	grey
Afm	2	blue
Ap2a1	10	purple
Ssbp1	1	turquoise
Ndufaf1	1	turquoise
Eml2	0	grey
Fam210a	0	grey
Nrde2	6	red
Tagln2	0	grey
Limch1	7	black
Trak1	14	cyan
Mcpt1	0	grey
Sar1b	1	turquoise
Isoc1	0	grey
Hist2h2bb	6	red
Me3;Me1	1	turquoise
Ctps1	3	brown
Gapdh;Gapdh-ps2;LOC685186;GAPDH;RGD1565368;RGD1562758	1	turquoise
Ash1l	1	turquoise
Pex16	1	turquoise
Spidr	11	greenyellow
Fbxw5	0	grey
Lactb2	7	black
Rpl12-ps1;Rpl12;RGD1563956	1	turquoise
Fryl	6	red
Uba3	10	purple
Apip	0	grey
Htra2	0	grey
Dpt	10	purple
Timm50	7	black
Ddah1	0	grey
Rad50	0	grey
Lyst	14	cyan
Ccdc88b	9	magenta
Coil	1	turquoise
Vps25	9	magenta
Cenpe	0	grey
Hcn3	14	cyan
Mt-cox3;COX3	0	grey
Eea1	1	turquoise
C8b	0	grey
Kdm3a	0	grey
Pmm2	0	grey
Gpc1	0	grey
Qdpr	1	turquoise
Galns	6	red
Aspscr1	11	greenyellow
Pbxip1	1	turquoise
Acot11	3	brown
LOC100912024;LOC100362298;Rps18;RGD1561919	0	grey
ttn	0	grey
Zfpl1	0	grey
Hmg1l1;Hmgb1;RGD1560584	1	turquoise
Mrpl44	0	grey
Sorbs3	3	brown
Rps5	6	red
Mrps36	0	grey
Dip2c	1	turquoise
Adcy9	0	grey
LOC100362069;RGD1565183;LOC690096;Rpl28	1	turquoise
Rnh1	6	red
LOC688963;LOC100361934;Ndufb4l1;Ndufb4;RGD1560088;LOC687864	0	grey
Csrp1	10	purple
Rtn3	0	grey
Rab2a;Rab2b	10	purple
Ubr3	7	black
Ptms	4	yellow
Nudt13	0	grey
Fech	1	turquoise
Ppp2r2b;Ppp2r2a;Ppp2r2d	8	pink
Pmpcb	0	grey
Ddx3x;Ddx3y	1	turquoise
Lta4h	11	greenyellow
Dusp3	1	turquoise
Hdac1	1	turquoise
Ces1d;LOC291863	6	red
Coasy	1	turquoise
Kif1b	1	turquoise
Ubqln1	3	brown
Fry	6	red
Kif5b	4	yellow
Ywhaq	7	black
Pcyt1a	4	yellow
Lpl	1	turquoise
Ppia	1	turquoise
Tbc1d17	15	midnightblue
Amacr	1	turquoise
Gsk3b	1	turquoise
Erp29	11	greenyellow
Cyp4b1	10	purple
2024-09-08	0	grey
LOC100909464;Ppp2r5d;Ppp2r5c	6	red
2024-03-02	9	magenta
Fbxo30	1	turquoise
Enpp3	0	grey
Acp1	5	green
Pnpt1	1	turquoise
Ube2d2;Ube2d3;Ube2d2b	4	yellow
Apoc2	0	grey
Cox6c2;Cox6c;COVIc	4	yellow
Bag3	0	grey
Tmem126b	11	greenyellow
SUR2b;Abcc9	0	grey
Ntn1	1	turquoise
Psme3;Aoc3	7	black
Nrp1	8	pink
Rab3gap2	7	black
Crk	8	pink
2024-09-02	11	greenyellow
Bclaf1	0	grey
Camk2g;Camk2b;Camk2d	1	turquoise
Cyb5a	11	greenyellow
Acyp2	15	midnightblue
Fbln5	10	purple
Ighg	7	black
Trappc11	6	red
Eif3d	7	black
Cdk2	9	magenta
Myadm	1	turquoise
Prorsd1	15	midnightblue
Rhot1	6	red
Rdh11	6	red
Ywhab	7	black
Rab5c	6	red
Mtm1	6	red
Cct7	0	grey
Rhog	0	grey
Glul	1	turquoise
Xirp2	7	black
Cops6	1	turquoise
Faf1	1	turquoise
Ppif;Ppie	8	pink
Col18a1	6	red
Gpc4	4	yellow
Dhrs7c	0	grey
Prosc	2	blue
RGD1310769	7	black
Proc	10	purple
Hdac2	4	yellow
Lmod2	6	red
Stat1	0	grey
Grb14	11	greenyellow
Ddx58	8	pink
Oxr1	0	grey
Hras;Kras	5	green
Palmd	3	brown
Tmem167a	8	pink
Eps15	0	grey
Mat2a;LOC100363915	0	grey
Apoa2	4	yellow
Serpinb6;Serpinb6b	0	grey
Mdp1	9	magenta
Sema3c	0	grey
Synpo2l	1	turquoise
LOC100910002;Rpl9;LOC100911472	1	turquoise
Sgcb	14	cyan
Opa1;Tlr8	2	blue
Gnaq	0	grey
Rab1;Rab1a;Rab1A;LOC100363782;Rab1b	0	grey
Tppp	15	midnightblue
Gyg1	4	yellow
Myom3	0	grey
Myl4	0	grey
Sema4b	1	turquoise
Klc2;Klc1;Klc3	8	pink
Tnpo1;Tnpo2	0	grey
Psmc6	4	yellow
Gclm;Gcln	11	greenyellow
[truncated: 127 more rows]

## Sheet: Supplementary Table S3
Metabolite ID	Name	log_pvalue	log2FC	Fold Change	pvalue	qvalue	VIP	State
0.604_275.01710	4-amino-2-(4-chlorophenyl)-6-(methylthio)pyrimidine-5-carbonitrile	1.73401	1.22125	2.33149	0.0184495	0.999747	2.34395	Up
0.617_327.05145	N1-(4-Bromo-3-methylphenyl)azepane-1-carbothioamide	1.11684	0.628021	1.54544	0.0764117	0.999747	1.89961	Up
0.621_366.02661	3-(4-chlorophenyl)-3-oxo-2-{2-[4-(trifluoromethoxy)phenyl]hydrazono}propanenitrile	0.41921	0.489466	1.40393	0.380882	0.999747	0.670456	Up
0.625_494.97462	5-chloro-N-[5-({[5-(3-methyl-4-nitrophenyl)-1,3,4-oxadiazol-2-yl]methyl}thio)-1,3,4-thiadiazol-2-yl]thiophene-2-carboxamide	0.854516	0.296261	1.22796	0.139793	0.999747	1.64254	Up
0.635_356.99934	Quinol-8-yl 5-isoxazol-5-ylthiophene-2-sulfonate	0.468545	0.285648	1.21896	0.339981	0.999747	0.567044	Up
0.681_293.04194	N1-(4-fluoro-2-methylphenyl)-2-(2-thienylmethylidene)hydrazine-1-carbothioamide	1.55956	0.45103	1.36702	0.0275699	0.999747	2.42252	Up
0.69_130.09763	morpholine-4-carboximidamide hydrobromide	0.669709	0.338412	1.26436	0.213939	0.999747	1.25776	Up
0.736_484.11789	1,4:3,6-Dianhydro-2-deoxy-2-(5-phenyl-1H-tetrazol-1-yl)-5-O-{[3-(trifluoromethyl)phenyl]carbamoyl}-D-glucitol	0.52452	0.326448	1.25392	0.298869	0.999747	1.29611	Up
0.924_277.07333	N1-[1,4-diacetyl-5-(3,4,5-trimethoxyphenyl)-4,5-dihydro-1H-1,2,4-triazol-3-yl]acetamide	0.548983	0.419269	1.33725	0.282499	0.999747	1.27212	Up
0.953_333.09378	2,5-dimethyl-N-{2-[(4-nitrobenzyl)sulfanyl]ethyl}-3-furamide	1.01236	1.12795	2.18548	0.0971952	0.999747	2.02683	Up
1.042_259.09387	NP-007992	1.02837	0.568624	1.48311	0.0936771	0.999747	1.78547	Up
1.119_234.09734	2-isopropyl-5-(3-nitrophenyl)-2H-1,2,3,4-tetraazole	0.186592	0.389664	1.31009	0.650741	0.999747	0.779173	Up
1.197_371.05753	2-(tert-butylsulfonyl)-N'-{[(2,4-difluorophenyl)sulfonyl]oxy}ethanimidamide	0.0980401	0.745947	1.67707	0.797921	0.999747	0.814562	Up
1.208_604.10512	LMPK12010433	0.00106529	0.30915	1.23898	0.99755	0.999747	0.665075	Up
1.245_198.08759	5-morpholino-2,4(1H,3H)-pyrimidinedione	0.0799624	1.72957	3.31628	0.831836	0.999747	1.03938	Up
1.664_429.12607	O1-(2-thienylcarbonyl)-2-({5-[4-(tert-butyl)phenyl]-4-methyl-4H-1,2,4-triazol-3-yl}thio)ethanehydroximamide	0.846233	0.794815	1.73485	0.142484	0.999747	1.41309	Up
10.009_850.52006	NP-004270	0.161019	0.39333	1.31342	0.69021	0.999747	0.776264	Up
10.633_333.27979	Docosatrienoic Acid	1.33754	-0.726742	0.604267	0.045968	0.999747	2.12182	Down
2.03_377.13964	(2E)-1-{2,4-dihydroxy-3-[(2-hydroxyphenyl)methyl]-6-methoxyphenyl}-3-phenylprop-2-en-1-one	0.251994	0.322339	1.25036	0.559765	0.999747	0.435214	Up
2.077_374.12088	4-{5-[(3S)-1-(4-Nitrobenzyl)-3-pyrrolidinyl]-1,3,4-oxadiazol-2-yl}pyridine	0.16569	0.288704	1.22154	0.682826	0.999747	0.421641	Up
2.215_431.14082	3-{[4-hydroxy-6-(methoxymethyl)-2-pyrimidinyl]sulfanyl}-1-(4-morpholinophenyl)dihydro-1H-pyrrole-2,5-dione	0.512029	0.503906	1.41805	0.307589	0.999747	0.78145	Up
2.58_367.14975	2-{2-[5-(Ethoxycarbonyl)-2-morpholinoanilino]-2-oxoethoxy}acetic acid	0.389801	0.32022	1.24852	0.407567	0.999747	1.16182	Up
2.743_232.08182	N'2-(2-furylmethylidene)-3-aminopyrazine-2-carbohydrazide	0.401756	3.82616	14.1836	0.396501	0.999747	1.13689	Up
2.745_412.17273	HPH	0.208495	0.32548	1.25308	0.618736	0.999747	0.822039	Up
2.883_257.05912	Ethyl 3-{[2-(aminocarbonyl)-3-thienyl]amino}-3-oxopropanoate	0.102242	0.673525	1.59497	0.790238	0.999747	0.839017	Up
2.892_434.12284	5-[({3-[4-(tert-butyl)phenyl]-1,2,4-oxadiazol-5-yl}methyl)sulfanyl]-4-(2-furylmethyl)-4H-1,2,4-triazol-3-ol	0.728523	0.877419	1.83709	0.186843	0.999747	1.2788	Up
2.916_327.12199	6a,7,8,12a-tetrahydroxy-3-methyl-1,2,3,4,5,6,6a,7,12,12a-decahydrotetraphene-1,12-dione	0.297478	0.309715	1.23946	0.504106	0.999747	0.844441	Up
2.94_298.11462	N(6)-OH-Me-Adenosine	0.536277	8.16446	286.912	0.290886	0.999747	1.1572	Up
2.974_312.09489	2-[(5-Amino-1,3,4-thiadiazol-2-yl)thio]-N-(8-methyl-8-azabicyclo[3.2.1]oct-3-yl)acetamide	1.19885	1.27681	2.42302	0.0632636	0.999747	1.77879	Up
2.982_483.12163	[3-(2-chloro-6-fluorophenyl)-5-methyl-4-isoxazolyl]{4-[5-(trifluoromethyl)-2-pyridinyl]-1,4-diazepan-1-yl}methanone	1.52323	-1.07644	0.474198	0.0299755	0.999747	2.69173	Down
3.135_332.09085	4-hydroxy-6,7-diphenyl-5,6-dihydro-2H-pyrano[3,2-c]pyridine-2,5-dione	0.499367	4.43365	21.6104	0.316689	0.999747	1.15184	Up
3.358_312.13037	3-hydroxy-2-(3-nitro-4-piperidinobenzyl)propanenitrile	0.471771	4.01665	16.1857	0.337465	0.999747	1.14475	Up
3.468_280.11786	3-(2,3-dihydroxy-5-methylphenoxy)-5-methylbenzene-1,2-diol	0.268127	4.07464	16.8496	0.539352	0.999747	1.26405	Up
3.66_247.10768	2-(3,5-dimethyl-1H-pyrazol-4-yl)-5-methoxybenzoic acid	0.538059	5.42808	43.054	0.289695	0.999747	1.14451	Up
3.666_211.06029	1-(3-acetyl-2,4,6-trihydroxyphenyl)ethan-1-one	0.254079	0.376933	1.29858	0.557084	0.999747	0.746903	Up
3.728_218.04916	4-chloro-N~1~-(4-pyridinyl)-1,2-benzenediamine	0.54633	0.817675	1.76256	0.28423	0.999747	1.58853	Up
3.777_164.07077	indoline-2-carboxylic acid	1.18506	0.440166	1.35676	0.0653038	0.999747	2.16669	Up
3.784_319.12872	(1S,6R,11aR,13R,14aS)-1,13-dihydroxy-6-methyl-1H,4H,6H,7H,8H,9H,11aH,12H,13H,14H,14aH-cyclopenta[f]oxacyclotridecan-4-one	0.292575	4.39543	21.0453	0.509829	0.999747	1.26403	Up
3.869_413.14148	methyl (1S)-6-hydroxy-7-methyl-1-{[(2S,3R,4S,5S,6R)-3,4,5-trihydroxy-6-(hydroxymethyl)oxan-2-yl]oxy}-1H,4aH,5H,6H,7H,7aH-cyclopenta[c]pyran-4-carboxylate	1.69206	-0.575449	0.671077	0.0203209	0.999747	2.48124	Down
3.897_217.09736	2,3,4,9-Tetrahydro-1H-beta-carboline-3-carboxylic acid	0.173606	3.78951	13.8279	0.670492	0.999747	1.15899	Up
4.054_211.10800	5-[(1-benzothiophen-3-ylmethyl)sulfanyl]-1-methyl-4-nitro-1H-imidazole	0.18065	1.40467	2.64757	0.659705	0.999747	1.08653	Up
4.1_222.05193	N'1-acetyl-3-nitrobenzene-1-carbohydrazide	0.04673	2.45651	5.48887	0.897987	0.999747	1.00093	Up
4.195_270.13367	methyl 2-(2-acetyl-4,5-dimethoxyphenyl)acetate	0.327518	3.70287	13.0219	0.470415	0.999747	1.12981	Up
4.337_332.05896	N-(1,3-benzodioxol-5-ylmethyl)-2,3-dihydro-1-benzofuran-6-sulfonamide	0.411396	0.328956	1.2561	0.387797	0.999747	1.10596	Up
4.348_194.05704	3-methyl-4-nitrobenzene-1-carbohydrazide	0.42941	1.50887	2.84587	0.37204	0.999747	1.12572	Up
4.445_388.25398	QLK	0.618508	0.626757	1.54409	0.240709	0.999747	1.37673	Up
4.47_251.10274	5-methyl-3-(3,4,5-trimethoxyphenyl)-1,2,4-oxadiazole	0.792091	0.402216	1.32154	0.161402	0.999747	1.33842	Up
4.629_252.12646	N1-cyclohexyl-2-(1H-pyrazol-3-ylmethylidene)hydrazine-1-carbothioamide	0.65351	0.599744	1.51545	0.22207	0.999747	1.39583	Up
4.643_347.12369	NP-014796	1.76758	0.642895	1.56146	0.0170773	0.999747	2.20244	Up
4.96_412.20940	NP-007257	0.18106	0.345523	1.27061	0.659083	0.999747	0.58676	Up
5.181_419.21465	N1-isopropyl-2-(1H-2-pyrrolylcarbonyl)-1-hydrazinecarboxamide	0.456557	0.881244	1.84196	0.349497	0.999747	1.56763	Up
5.204_212.07418	2-(methylsulfonyl)-1,2,3,4-tetrahydroisoquinoline	0.600978	1.53388	2.89564	0.250624	0.999747	1.28298	Up
5.546_270.18124	1-adamantyl(piperidino)methanone	0.363762	0.550324	1.46441	0.432751	0.999747	1.17539	Up
5.684_336.16647	TPH	2.31026	-0.779018	0.582764	0.0048948	0.999747	2.68459	Down
5.832_361.13924	NP-022473	0.746031	0.636701	1.55477	0.179461	0.999747	1.52032	Up
5.862_316.17535	NP-009265	0.415572	1.6433	3.12379	0.384086	0.999747	1.18271	Up
6.032_365.11980	NP-003037	0.0882657	0.415714	1.33396	0.816083	0.999747	0.795205	Up
6.71_283.15155	4,8-dihydroxy-6-(hydroxymethyl)-6,8-dimethyl-1H,3H,4H,4aH,5H,6H,7H,7aH,8H,9H-azuleno[5,6-c]furan-1-one	0.239803	0.345307	1.27042	0.575701	0.999747	0.736574	Up
6.773_225.14881	NP-007909	0.310552	0.468869	1.38402	0.489157	0.999747	1.07751	Up
6.93_211.13037	3-[(3-Amino-1H-1,2,4-triazol-5-yl)amino]azepan-2-one	0.360379	0.461993	1.37744	0.436135	0.999747	1.16196	Up
7.089_251.16379	NP-022394	0.140661	0.310662	1.24028	0.723335	0.999747	0.634428	Up
7.221_332.22080	1,4a-dimethyl-9-oxo-7-(propan-2-yl)-1,2,3,4,4a,9,10,10a-octahydrophenanthrene-1-carboxylic acid	1.40919	0.492302	1.40669	0.0389775	0.999747	2.16197	Up
7.252_382.15372	N4-[2-(1H-indol-3-yl)-2-phenylethyl]-3,5-dimethylisoxazole-4-carboxamide	2.18303	-0.980644	0.506753	0.00656098	0.999747	2.51739	Down
7.288_330.13802	6-{(3S)-3-[5-(4-Methylphenyl)-1,3,4-oxadiazol-2-yl]-1-pyrrolidinyl}nicotinonitrile	0.205967	0.819586	1.7649	0.622347	0.999747	1.1658	Up
7.294_349.20203	19(R)-hydroxy Prostaglandin E2	0.140197	0.424654	1.34225	0.724107	0.999747	0.77206	Up
7.474_351.21337	(11E,15Z)-9,10,13-trihydroxyoctadeca-11,15-dienoic acid	0.326814	1.94121	3.84027	0.471179	0.999747	1.02645	Up
7.53_453.28555	beta-Muricholic acid	0.56685	1.86556	3.64408	0.271113	0.999747	1.29626	Up
7.634_263.05854	1H-indol-3-yl(pyridin-2-yl)methanol	0.452245	0.274242	1.20936	0.352984	0.999747	0.872489	Up
7.917_389.26791	LMST04010240	0.593574	3.30228	9.86472	0.254933	0.999747	1.32671	Up
7.933_233.15342	NP-018536	0.518371	0.387177	1.30783	0.30313	0.999747	1.02726	Up
8.083_233.11711	Dihydrokawain	0.268433	0.508206	1.42228	0.538973	0.999747	0.819953	Up
8.125_437.29060	Chenodeoxycholic Acid	0.322573	1.59489	3.0207	0.475802	0.999747	1.23422	Up
8.164_251.16126	(1R,3S,4S,5R,7R)-4-(3-hydroxybutyl)-5-methyl-10-methylidene-8-oxatricyclo[5.3.0.0脗l,芒聛碌]decan-9-one	0.698392	0.431593	1.34872	0.200266	0.999747	1.56829	Up
8.191_399.21381	NP-020329	0.36056	0.303794	1.23439	0.435953	0.999747	0.695119	Up
8.231_359.22268	17(S)-HpDHA	0.338025	0.307	1.23713	0.459172	0.999747	0.688543	Up
8.351_293.21094	12-oxo Phytodienoic Acid	0.619874	0.425984	1.34349	0.239953	0.999747	0.901412	Up
8.38_401.22954	1-{[5-(hydroxymethyl)-2,5,8a-trimethyl-1,4,4a,5,6,7,8,8a-octahydronaphthalen-1-yl]methyl}-4-methylidene-7-oxabicyclo[4.1.0]heptane-2,3,5-triol	0.290371	0.396613	1.31641	0.512424	0.999747	0.84465	Up
8.452_431.27653	4-{[5-(7-hydroxy-5,5,8a-trimethyl-2-methylidene-decahydronaphthalen-1-yl)-3-methylpentyl]oxy}-4-oxobutanoic acid	0.5769	1.60698	3.04614	0.264911	0.999747	1.46004	Up
8.546_356.27933	(+/-)5(6)-DiHET	0.398825	0.354448	1.2785	0.399186	0.999747	1.01749	Up
8.553_333.20352	NP-020214	0.442894	0.334632	1.26106	0.360666	0.999747	0.999831	Up
8.56_333.20347	5-(4-carboxy-3-methylbutyl)-5,6,8a-trimethyl-3-oxo-3,4,4a,5,6,7,8,8a-octahydronaphthalene-1-carboxylic acid	0.442894	0.334632	1.26106	0.360666	0.999747	0.999831	Up
8.568_393.15714	N-(3,5-dimethyl-4-isoxazolyl)-N'-{[1-(phenylsulfonyl)-4-piperidinyl]methyl}urea	0.57623	0.381181	1.30241	0.26532	0.999747	1.14934	Up
8.572_319.22672	5(S),15(S)-DiHETE	0.497581	1.08171	2.11654	0.317994	0.999747	1.15609	Up
8.582_351.25298	5-[5-(methoxycarbonyl)-5,8a-dimethyl-2-methylidene-decahydronaphthalen-1-yl]-3-methylpentanoic acid	0.366896	0.308727	1.23861	0.42964	0.999747	0.907203	Up
8.736_333.24234	NP-006817	0.666871	0.400625	1.32008	0.215342	0.999747	1.18011	Up
8.878_217.15885	3,4-MDMA-d5	0.602309	0.462868	1.37828	0.249857	0.999747	1.35366	Up
8.884_473.36261	NP-021050	0.192393	-1.30179	0.405623	0.642106	0.999747	1.54187	Down
9.213_367.22423	(3R,4R,6R)-N-Allyl-N-methyl-6-{[4-(2-pyridinyl)-1H-1,2,3-triazol-1-yl]methyl}quinuclidine-3-carboxamide	0.953594	0.631936	1.54964	0.111277	0.999747	1.90943	Up
9.402_303.23183	NP-018348	0.429305	0.328812	1.25598	0.37213	0.999747	0.927236	Up
9.418_307.26314	(1S,2S,4aR,7R,8aR)-1-[(3Z)-5-hydroxy-3-methylpent-3-en-1-yl]-2,5,5,8a-tetramethyl-decahydronaphthalene-2,7-diol	1.27205	1.53668	2.90126	0.0534508	0.999747	2.04586	Up
9.546_538.31448	Milbemycin A4 oxime	0.294996	0.413906	1.33229	0.506995	0.999747	0.985613	Up
9.733_325.20197	2,3-Dinor-8-epi-prostaglandin F2alpha	0.466261	-1.24441	0.422082	0.341774	0.999747	1.36582	Down
9.777_433.20969	2-{1-[2-({6-[4-(tert-butyl)phenoxy]-3-pyridinyl}amino)-2-oxoethyl]cyclopentyl}acetic acid	2.11565	0.717964	1.64486	0.00766208	0.999747	2.57856	Up
9.804_664.41891	NP-012836	0.396425	0.708697	1.63433	0.401397	0.999747	1.41959	Up
9.826_776.46834	2-(2-{[2-(2-{[2-(2-{[2-(2-hydroxypropanamido)-3-methylbutanoyl]oxy}-3-methylbutanamido)-3-methylbutanoyl]oxy}propanamido)-3-methylbutanoyl]oxy}-3-methylbutanamido)-3-methylbutanoic acid	0.147	0.395646	1.31553	0.712852	0.999747	0.876298	Up
9.999_423.27487	LMST04010421	1.36809	-0.964253	0.512544	0.0428457	0.999747	2.10305	Down
B100034	N-Acetyl-D-glucosamine	0.506487	0.334776	1.26118	0.311539	0.999747	1.15562	Up
B100044	Adenine	0.735226	0.464304	1.37965	0.183982	0.999747	1.47028	Up
B100053	Glycocholic acid	1.45111	1.36169	2.56986	0.0353909	0.999747	1.88536	Up
B100058	Uridine	0.738459	0.431163	1.34832	0.182617	0.999747	1.64076	Up
B100091	Glucose 6-phosphate	0.269247	0.405904	1.32492	0.537964	0.999747	0.467132	Up
B100147	S-Carboxymethyl-L-cysteine	0.203387	0.53565	1.44959	0.626055	0.999747	1.06385	Up
B100163	Deoxycholic acid	0.543727	1.65544	3.15019	0.285939	0.999747	1.34756	Up
B100191	Adenosine	0.685338	4.29108	19.5768	0.206378	0.999747	1.18683	Up
B100194	Kynurenic acid	0.224346	1.11199	2.16144	0.59656	0.999747	1.03337	Up
B100212	4-Pyridoxic acid	0.234675	0.444081	1.36045	0.582539	0.999747	0.796357	Up
B100220	Adenosine 3',5'-diphosphate	1.95506	2.01803	4.05029	0.0110902	0.999747	2.23351	Up
B100265	Tryptophol	0.529896	-1.88236	0.271239	0.295192	0.999747	1.16424	Down
B100269	Homogentisic acid	0.305477	1.71499	3.28295	0.494906	0.999747	1.21928	Up
B100287	3-Hydroxymethylglutaric acid	0.366045	0.39864	1.31826	0.430482	0.999747	0.856361	Up
B100289	S-Adenosylhomocysteine	0.379168	0.288155	1.22108	0.417669	0.999747	1.14529	Up
B100298	Spermidine	0.60553	0.496791	1.41107	0.24801	0.999747	1.44701	Up
B100303	3-Methyloxindole	0.847361	0.380493	1.30179	0.142115	0.999747	1.20154	Up
B100311	Cholic acid	0.451667	1.56649	2.96182	0.353454	0.999747	1.37692	Up
B100335	Desmosterol	0.179209	0.352943	1.27716	0.661897	0.999747	0.795576	Up
B100349	Guanosine monophosphate	0.104981	0.997762	1.9969	0.785271	0.999747	0.916349	Up
B100394	N-Acetylproline	1.12202	1.26221	2.39863	0.0755057	0.999747	1.89586	Up
B200014	p-Cresol sulfate	0.859582	1.2168	2.3243	0.138171	0.999747	1.85119	Up
B200034	3-Decenoic acid	0.198973	0.332162	1.2589	0.632451	0.999747	0.916897	Up
B200052	Hydroquinone sulfate	0.361676	0.386714	1.30741	0.434835	0.999747	1.02891	Up
B200097	Indole-3-propionic acid	1.286	0.585924	1.501	0.0517603	0.999747	2.07687	Up
B200103	N-Acetyl-beta-alanine	1.48777	-1.09075	0.469517	0.0325261	0.999747	2.21759	Down
B200116	N1-Methyl-2-pyridone-5-carboxamide	0.130663	0.335569	1.26187	0.740179	0.999747	0.70314	Up
B200129	Nutriacholic acid	0.623329	1.53869	2.9053	0.238052	0.999747	1.2639	Up
B200133	3b,12a-Dihydroxy-5b-cholanoic acid	0.7473	1.35592	2.55961	0.178937	0.999747	1.5508	Up
B200136	Isohyodeoxycholic acid	0.58475	1.36502	2.5758	0.260166	0.999747	1.44697	Up
B200140	7-Ketodeoxycholic acid	0.500583	3.29902	9.84249	0.315804	0.999747	1.32308	Up
B200141	3-Oxocholic acid	0.808121	3.10669	8.61407	0.155553	0.999747	1.4855	Up
B200143	alpha-Muricholic acid	0.610723	2.19226	4.57022	0.245062	0.999747	1.33435	Up
B200147	3b,7a,12a-Trihydroxy-5b-cholanoic acid	0.521996	1.88587	3.69576	0.30061	0.999747	1.46956	Up
B300051	Valylglutamine	0.516946	0.809077	1.75209	0.304126	0.999747	1.73609	Up
B300113	LysoPA(18:0/0:0)	0.915761	0.744313	1.67518	0.121406	0.999747	1.448	Up
B300114	Flavin mononucleotide	0.713875	0.388847	1.30935	0.193253	0.999747	1.5875	Up
B300121	PG(18:0/0:0)	1.7513	-0.96634	0.511803	0.0177295	0.999747	2.3622	Down
B300144	PG(16:0/0:0)	1.64055	-0.870714	0.546876	0.0228798	0.999747	2.17989	Down
B300151	Trimethyl-5-aminovaleric acid	1.2035	1.00928	2.0129	0.0625887	0.999747	2.08803	Up
B300153	7-Methylguanine	1.81246	-0.9543	0.516092	0.0154006	0.999747	2.70773	Down
B300181	Cholestenone	0.303353	0.498558	1.4128	0.497333	0.999747	1.0372	Up
B300185	7-Ketocholesterol	0.133536	-1.31346	0.402354	0.735299	0.999747	1.59307	Down
B300210	Hexanoic acid	0.257632	0.481202	1.39591	0.552545	0.999747	0.894935	Up
B300259	Propionylcarnitine	0.160576	0.311414	1.24092	0.690914	0.999747	0.978182	Up
B300261	alpha-Aspartylphenylalanine	0.0649009	0.581464	1.49637	0.86119	0.999747	0.650115	Up
B300293	Allopurinol riboside	0.357681	0.334553	1.26099	0.438853	0.999747	1.21346	Up
B300304	9-hydroxyoctadecanoic acid	1.32176	-0.266425	0.831377	0.0476695	0.999747	2.15113	Down
B300355	LysoPI(16:0/0:0)	1.43497	-0.495925	0.709107	0.0367307	0.999747	2.13529	Down
B300366	PE(16:0/22:6(4Z,7Z,10Z,13Z,16Z,19Z))	0.710942	0.766515	1.70116	0.194562	0.999747	1.45902	Up
B300375	N,N,N-Trimethyl-L-alanyl-L-proline betaine	0.624668	0.423769	1.34143	0.237319	0.999747	1.20081	Up
B300380	Aspartyl-Leucine	0.0202157	0.501731	1.41591	0.954518	0.999747	0.586845	Up
B300397	7-Methylguanosine	2.0006	-0.854094	0.553213	0.00998627	0.999747	2.66949	Down
B300400	N2,N2-Dimethylguanosine	0.557357	5.44962	43.7016	0.277104	0.999747	1.15215	Up
B300411	Tetracosahexaenoic acid	0.568653	1.83199	3.56029	0.26999	0.999747	1.31774	Up
B300416	MG(0:0/20:4(5Z,8Z,11Z,14Z)/0:0)	1.50878	-0.678962	0.624614	0.0309898	0.999747	2.19304	Down
B300468	PC(O-16:1(9Z)/18:0)	1.33321	0.280992	1.21503	0.0464294	0.999747	2.07541	Up
B300542	Phenylacetylglycine	0.386191	0.515488	1.42948	0.410969	0.999747	1.15858	Up
B300546	2,3-dimethylphenol sulfate	0.780141	0.426602	1.34406	0.165905	0.999747	1.58926	Up
B300588	N-octanoylglutamine	0.648111	0.853349	1.80669	0.224848	0.999747	1.82079	Up
B300665	N-acetylhomocitrulline	0.588582	0.856145	1.8102	0.25788	0.999747	1.25321	Up
B300815	Thioproline	0.375177	2.18507	4.54748	0.421524	0.999747	1.54627	Up
B300829	Prolylhydroxyproline	0.429215	1.13904	2.20234	0.372207	0.999747	1.16777	Up
C01134	Pantetheine 4'-phosphate; 4'-Phosphopantetheine; Phosphopantetheine; D-Pantetheine 4'-phosphate;	0.275278	0.96529	1.95246	0.530545	0.999747	0.955229	Up
C01513	Lupinate; Lupinic acid; 3-[N6-(4-Hydroxyisopentenyl)adeninyl]-L-alanine; (S)-2-Amino-3-{[(E)-4-hydroxy-3-methylbut-2-enylamino]purin-9-yl}propanoic acid;	0.214587	1.21681	2.32432	0.610116	0.999747	0.979936	Up
C01616	Tauropine; N2-(D-1-Carboxyethyl)taurine;	0.960922	0.613655	1.53013	0.109415	0.999747	1.75451	Up
C02928	2-Dehydro-D-xylonate;	0.446439	1.44745	2.72725	0.357735	0.999747	1.24373	Up
C02997	N-Acetyl-L-histidine;	0.0990789	1.40542	2.64895	0.796015	0.999747	0.977898	Up
C03274	Glycerophosphoglycerol;	0.860536	0.534664	1.44861	0.137868	0.999747	1.70478	Up
C03972	2,3,4,5-Tetrahydrodipicolinate; Delta1-Piperidine-2,6-dicarboxylate; L-2,3,4,5-Tetrahydrodipicolinate; (S)-2,3,4,5-Tetrahydropyridine-2,6-dicarboxylate;	0.242523	1.79751	3.47619	0.572107	0.999747	1.27365	Up
C04798	5-Amino-4-chloro-2-(2,3-dihydroxyphenyl)-3(2H)-pyridazinone; Chloridazon catechol; 5-Amino-4-chloro-2-(2',3'-dihydroxyphenyl)-3(2H)-pyridazinone;	0.238672	0.353886	1.278	0.577202	0.999747	1.07984	Up
C06629	6-Methylpretetramide; 1,3,10,11,12-Pentahydroxy-6-methyltetracene-2-carboxamide;	0.485717	0.37547	1.29726	0.326801	0.999747	1.38003	Up
C10006	Integerressine;	0.0920311	0.38822	1.30878	0.809038	0.999747	0.9271	Up
C11323	Chromotropic acid; 4,5-Dihydroxynaphthalene-2,7-disulfonic acid;	0.436356	0.321449	1.24958	0.366138	0.999747	0.823565	Up
C11497	2-Oxopropyl-CoM; 2-(2-Oxopropylthio)ethanesulfonate;	0.935398	0.332308	1.25903	0.116039	0.999747	1.83725	Up
C11980	Avermectin A1a aglycone;	0.484701	-1.48784	0.356546	0.327566	0.999747	1.29477	Down
C12157	Myxalamid S;	0.167322	1.48	2.78949	0.680266	0.999747	1.00552	Up
C13034	Bronopol;	0.61295	0.263128	1.20008	0.243809	0.999747	1.26038	Up
C13898	1-Palmitoyl-2-(5-hydroxy-8-oxo-6-octenedioyl)-sn-glycero-3-phosphocholine;	0.244325	0.46213	1.37757	0.569738	0.999747	0.81583	Up
C13902	1-Palmitoyl-2-(5-keto-8-oxo-6-octenoyl)-sn-glycero-3-phosphocholine;	0.278658	0.528253	1.44218	0.526431	0.999747	1.18408	Up
C13964	Fosfomycin calcium; Calcium phosphomycin;	0.222061	0.294391	1.22637	0.599707	0.999747	0.823622	Up
C14862	2-S-Glutathionyl acetate; S-(Carboxymethyl)glutathione;	0.889312	0.574594	1.48926	0.129029	0.999747	1.78939	Up
C14899	3-Dehydro-L-gulonate 6-phosphate;	1.62041	0.520109	1.43406	0.0239657	0.999747	2.38884	Up
C15629	CGP 52608;	0.836443	0.528307	1.44224	0.145733	0.999747	1.68044	Up
C16138	L-Pyrrolysine; Pyrrolysine;	0.580426	0.736129	1.6657	0.262769	0.999747	1.5636	Up
C16396	2,4-Diamino-6-nitrotoluene;	0.0600738	2.21035	4.62788	0.870816	0.999747	1.11367	Up
C17103	Costatol;	1.10559	0.53717	1.45112	0.0784164	0.999747	1.83741	Up
C17375	OA-6129 D;	1.88894	2.02006	4.05601	0.0129141	0.999747	2.18075	Up
C17399	Epithienamycin F;	0.668916	0.637057	1.55515	0.214331	0.999747	0.793579	Up
C17996	Istamycin C1;	0.593542	0.710153	1.63598	0.254952	0.999747	1.35464	Up
C18305	2-Chloro-5-methylmaleylacetate;	0.456427	0.300854	1.23187	0.349601	0.999747	0.452491	Up
C19429	HC Blue No. 2; 2,2'-[[4-[(2-Hydroxyethyl)amino]-3-nitrophenyl]imino]bis-ethanol;	0.311728	0.295507	1.22732	0.487834	0.999747	0.665689	Up
C19524	Succinic anhydride; Dihydro-2,5-furandione;	0.849061	1.52476	2.87738	0.14156	0.999747	1.56941	Up
C20279	(2R,3R)-3-Methylglutamyl-5-semialdehyde-N6-lysine;	0.637248	0.791505	1.73088	0.230543	0.999747	1.73549	Up
C20545	Terpendole J;	0.414838	0.55805	1.47228	0.384736	0.999747	1.34564	Up
C20584	Lolicine A;	0.445056	0.684765	1.60744	0.358875	0.999747	1.34026	Up
C20585	Lolicine B;	0.240848	0.311738	1.2412	0.574318	0.999747	0.838314	Up
C20822	C20822; Carbapenem biosynthesis intermediate 3;	0.564598	0.622194	1.53921	0.272522	0.999747	1.12865	Up
C21109	Aminopyrrolnitrin;	0.800967	0.270865	1.20653	0.158137	0.999747	1.55592	Up
C21374	2-(Glutathion-S-yl)-2-methylbut-3-en-1-ol;	2.02659	1.34252	2.53593	0.00940603	0.999747	2.62881	Up
C21868	6,7-Dichloro-L-tryptophan;	0.800967	0.270865	1.20653	0.158137	0.999747	1.55592	Up
C21968	2-O-[alpha-D-Glucopyranosyl-(1->6)-alpha-D-glucopyranosyl]-D-glycerate;	0.517844	0.506837	1.42093	0.303498	0.999747	0.79115	Up
HMDB0000077	Dehydroepiandrosterone	0.250474	0.341985	1.2675	0.561728	0.999747	0.836527	Up
HMDB0000590	Glutarylglycine	0.40202	0.33091	1.25781	0.39626	0.999747	1.01826	Up
HMDB0000631	Deoxycholic acid glycine conjugate	0.835285	1.37255	2.58927	0.146122	0.999747	1.57034	Up
HMDB0000830	Neuraminic acid	1.13782	0.948059	1.92927	0.0728084	0.999747	1.72243	Up
HMDB0000876	Vitamin D3	0.276538	0.471175	1.38624	0.529008	0.999747	1.02746	Up
HMDB0001474	3,4-Dihydroxyphenylglycol O-sulfate	0.727783	0.288823	1.22164	0.187162	0.999747	1.5174	Up
HMDB0001476	3-Hydroxyanthranilic acid	0.297842	0.692272	1.61583	0.503684	0.999747	1.09984	Up
HMDB0002015	Cystathionine ketimine	0.386787	0.281374	1.21535	0.410405	0.999747	0.930718	Up
HMDB0003584	Taurocyamine	1.65884	0.571556	1.48613	0.021936	0.999747	2.47996	Up
HMDB0005045	15(S)-Hydroxyeicosatrienoic acid	2.18449	2.38135	5.21023	0.00653898	0.999747	2.19656	Up
HMDB0006116	3-Hydroxyhippuric acid	0.333	0.27977	1.214	0.464516	0.999747	0.973317	Up
HMDB0012390	PS(18:1(9Z)/18:1(9Z))	0.244884	0.290956	1.22345	0.569005	0.999747	0.732775	Up
HMDB0013166	2-Hydroxymyristoylcarnitine	0.363397	0.417278	1.33541	0.433115	0.999747	1.04161	Up
HMDB0013205	9-Decenoylcarnitine	0.326739	0.35927	1.28278	0.47126	0.999747	1.07537	Up
HMDB0013330	3-Hydroxy-cis-5-tetradecenoylcarnitine	0.559411	0.746734	1.67799	0.275797	0.999747	1.4227	Up
HMDB0013333	3-Hydroxy-9-hexadecenoylcarnitine	0.469286	0.569491	1.484	0.339402	0.999747	1.4398	Up
HMDB0013339	3-Hydroxy-11Z-octadecenoylcarnitine	0.273028	0.48322	1.39786	0.5333	0.999747	1.22178	Up
HMDB0013625	Dihomo-gamma-linolenoylethanolamide	0.225753	0.319223	1.24766	0.594631	0.999747	0.773679	Up
HMDB0013627	Cervonoyl ethanolamide	0.482336	1.60478	3.04149	0.329355	0.999747	1.39448	Up
HMDB0013630	20-HETE ethanolamide	0.342374	0.522927	1.43687	0.454597	0.999747	0.848243	Up
HMDB0014456	Ethoxzolamide	1.47569	0.955386	1.9391	0.0334436	0.999747	2.34269	Up
HMDB0015033	Rimexolone	0.682542	3.46846	11.0691	0.20771	0.999747	1.39467	Up
HMDB0015253	Phenacemide	0.346244	2.55015	5.85695	0.450563	0.999747	1.239	Up
HMDB0015492	Stepronin	0.641635	0.29254	1.22479	0.228226	0.999747	1.45224	Up
HMDB0015567	Calcipotriol	1.31254	0.635949	1.55396	0.0486922	0.999747	2.10902	Up
HMDB0015690	Chloropyramine	0.602659	0.794297	1.73423	0.249655	0.999747	1.68461	Up
HMDB0032931	2-Benzoxazolol	0.111211	0.384858	1.30573	0.774086	0.999747	0.799612	Up
HMDB0061162	N-Mononitrosopiperazine	0.267241	0.491137	1.40555	0.540454	0.999747	0.864208	Up
HMDB0240645	gamma-Glutamyl-2-aminobutyric acid	1.18091	0.294764	1.22668	0.0659315	0.999747	2.04503	Up
HMDB0242267	(+/-)-(E)-Ethyl-2-[(E)-hydroxyimino]-5-nitro-3-hexeneamide	0.0688718	1.65013	3.13862	0.853352	0.999747	1.0084	Up
HMDB0242569	(2S,3R)-3-(4-Hydroxyphenyl)-2-(4-{[(2S)-2-pyrrolidin-1-ylpropyl]oxy}phenyl)-2,3-dihydro-1,4-benzoxathiin-6-OL	0.728548	0.541208	1.45519	0.186833	0.999747	1.66936	Up
HMDB0242606	(2S,3S,4R)-4-(1,3-Benzodioxol-5-yl)-1-[2-(dibutylamino)-2-oxoethyl]-2-(4-methoxyphenyl)pyrrolidine-3-carboxylic acid	0.564373	0.517568	1.43154	0.272663	0.999747	0.780782	Up
HMDB0242695	(2S,3R)-2-Amino-4-octadecene-3-ol	0.0777603	-1.41009	0.376288	0.836064	0.999747	1.25875	Down
HMDB0242696	Chymostatin	0.340695	0.5397	1.45367	0.456358	0.999747	0.914222	Up
HMDB0243725	(S)-Dimethyl 2-aminopentanedioate	1.24033	0.847619	1.79953	0.0575003	0.999747	1.08719	Up
HMDB0243858	1-Deoxy-1-morpholino-D-fructose	0.426202	1.07321	2.10411	0.374798	0.999747	1.19431	Up
HMDB0244244	1,6-Hexanediamine	0.117616	-1.83111	0.281049	0.762754	0.999747	1.14233	Down
HMDB0244256	1,9-Heptadecadiene-4,6-diyn-3-ol, (3R,9Z)-	0.311137	0.371917	1.29407	0.488499	0.999747	0.816995	Up
HMDB0244445	11R,12S-EpETrE	0.0347048	0.487938	1.40244	0.923199	0.999747	0.721596	Up
HMDB0244590	14,15-Epoxyeicosa-5z-enoic acid	0.217825	0.465477	1.38077	0.605585	0.999747	0.870955	Up
HMDB0244598	Phenylalanyl-leucyl-leucyl-arginyl-asparagine	0.209837	0.322165	1.25021	0.616827	0.999747	0.956521	Up
HMDB0244636	1-[(5-Methoxy-3-indolylidene)methylamino]-2-pentylguanidine	0.606274	2.37962	5.20401	0.247586	0.999747	1.33335	Up
HMDB0244676	N-(2-Hydroxyethyl)ethylenediaminetriacetic acid	0.258265	0.384193	1.30513	0.55174	0.999747	1.06214	Up
HMDB0245118	2-Ethylbut-2-enedioic acid	0.659591	0.393734	1.31379	0.218982	0.999747	1.37266	Up
HMDB0245155	2-Hydroxydodecyl methacrylate	0.183598	0.275289	1.21024	0.655242	0.999747	0.690944	Up
HMDB0245286	2-Oxoquazepam	0.0973254	1.77803	3.42956	0.799235	0.999747	1.06696	Up
HMDB0245307	2-Propylthiazolo[4,5-c]quinolin-4-amine	0.217064	0.300024	1.23117	0.606647	0.999747	1.0304	Up
HMDB0245327	Bisphenol B	0.294784	0.296537	1.22819	0.507243	0.999747	0.723168	Up
HMDB0245444	2,4-Bis(2-methoxyethoxy)-1,3,5-triazine	0.224603	0.717939	1.64483	0.596207	0.999747	1.21084	Up
HMDB0245499	2,5-Diisothiocyanatobenzenesulfonate	0.904785	0.463532	1.37891	0.124513	0.999747	1.7354	Up
HMDB0245534	2'-Deoxyadenosine 3'-monophosphate	0.659099	0.406491	1.32546	0.219231	0.999747	1.65591	Up
HMDB0245553	2',4'-Dihydroxy-6'-methoxy-3'-methylchalcone	0.417882	3.24166	9.45885	0.382048	0.999747	1.12958	Up
HMDB0245870	3-Fluoro-5-[(pyridin-3-yl)ethynyl]benzonitrile	0.601348	0.273477	1.20872	0.25041	0.999747	1.31486	Up
HMDB0246005	3,3'-Iminodipropionitrile	0.17125	2.09837	4.28226	0.67414	0.999747	1.12831	Up
HMDB0246263	3h-Adrenaline	0.337043	0.587135	1.50226	0.460211	0.999747	1.27923	Up
HMDB0246321	4-[[4-Amino-6-[(2,6-dichlorophenyl)methyl]-1,3,5-triazin-2-yl]amino]benzonitrile	0.0417287	1.05745	2.08125	0.908388	0.999747	0.967753	Up
HMDB0246571	Styrylacetic acid	0.462853	0.568103	1.48257	0.344467	0.999747	1.56457	Up
HMDB0246601	4,4'-Dichlorodiphenyldichloroethane	1.13692	0.809785	1.75295	0.0729591	0.999747	1.74285	Up
HMDB0246678	2-(N-Morpholino)-ethanesulfonic acid	0.255157	0.457367	1.37303	0.555704	0.999747	1.05998	Up
HMDB0247267	7-Methoxy-2,3-dihydropyrrolo[2,1-b]quinazolin-9(1H)-one	0.363896	2.05762	4.16299	0.432618	0.999747	1.14444	Up
HMDB0247637	p-[(R)-3-[Bis-[(R)-beta-hydroxyphenethyl]amino]butyl]benzamide	0.94683	0.491216	1.40563	0.113024	0.999747	1.74236	Up
HMDB0247737	N-(8-Amino-1-carboxyoctyl)-alanyl-proline	0.443019	0.747322	1.67867	0.360563	0.999747	1.37377	Up
HMDB0247804	But-2-enedial	0.764236	0.333287	1.25988	0.172093	0.999747	1.45262	Up
HMDB0247872	[[(3R,4R,5S,6R)-3-Acetamido-4,5-dihydroxy-6-(hydroxymethyl)oxan-2-yl]amino] N-phenylcarbamate	0.496477	0.59402	1.50945	0.318804	0.999747	1.4487	Up
HMDB0248085	[(1S,3S,7R,8R,8As)-8-[2-[(4R)-4-hydroxy-6-oxooxan-2-yl]ethyl]-3,7-dimethyl-1,2,3,7,8,8a-hexahydronaphthalen-1-yl] (2R)-2-methylbutanoate	0.581758	3.7001	12.9969	0.261964	0.999747	1.42059	Up
HMDB0248140	Alisol A	0.270032	-1.20642	0.433342	0.536993	0.999747	1.56216	Down
HMDB0248177	Alogliptin	0.871388	0.724184	1.65197	0.134466	0.999747	1.44983	Up
HMDB0248441	aniracetam	0.35603	0.520343	1.4343	0.440524	0.999747	1.15574	Up
HMDB0248503	Apafant	1.16495	0.952338	1.93501	0.0683988	0.999747	2.14175	Up
HMDB0248669	Aspirin eugenol ester	1.32805	0.862075	1.81765	0.0469839	0.999747	2.10915	Up
HMDB0248820	Zidovudine diphosphate	1.09378	1.14208	2.20699	0.0805783	0.999747	2.05146	Up
HMDB0248870	Barbital	0.170416	0.327934	1.25521	0.675435	0.999747	0.57524	Up
HMDB0249563	Calpeptin	0.329104	0.434168	1.35113	0.468701	0.999747	1.16817	Up
HMDB0249963	3-{[(Benzo[1,3]dioxol-5-ylmethyl)-carbamoyl]-methyl}-4-(2-imidazol-1-yl-pyrimidin-4-yl)-piperazine-1-carboxylic acid methyl ester	0.448119	1.04881	2.06882	0.356353	0.999747	1.71101	Up
HMDB0250705	Cysteine sulfinic acid	1.14571	0.559945	1.47421	0.071498	0.999747	1.84281	Up
HMDB0251406	Dimethylsphingosine	0.349579	1.41226	2.66154	0.447117	0.999747	1.2319	Up
HMDB0251520	DL-Homocysteic acid	0.634059	0.348644	1.27336	0.232242	0.999747	1.58024	Up
HMDB0251584	11-Deoxy-PGE1	1.50175	1.62351	3.08123	0.0314957	0.999747	2.0797	Up
HMDB0251946	Esculeogenin A	0.43135	0.317144	1.24586	0.370383	0.999747	0.815416	Up
HMDB0252174	Fasoracetam	0.175318	1.2878	2.44155	0.667854	0.999747	1.10608	Up
HMDB0252638	2-[[3-[[2-(Dimethylamino)phenyl]methyl]-2-pyridin-4-yl-1,3-diazinan-1-yl]methyl]-N,N-dimethylaniline	1.3238	1.91405	3.76865	0.0474464	0.999747	1.56846	Up
HMDB0252724	Ginsenoside C-K	0.414683	-1.27769	0.412455	0.384873	0.999747	1.39694	Down
HMDB0252844	Glycerol phenylbutyrate	0.393607	0.322693	1.25066	0.404011	0.999747	0.385285	Up
HMDB0252890	Glyoxime	1.83751	1.15326	2.22416	0.0145377	0.999747	2.61233	Up
HMDB0253442	Incadronic acid	0.41367	0.505209	1.41933	0.385771	0.999747	1.25004	Up
HMDB0253466	indol-2-one	0.601362	0.595584	1.51108	0.250402	0.999747	1.37163	Up
HMDB0254039	Leucyl-leucine	0.385199	0.278148	1.21264	0.411909	0.999747	0.952018	Up
HMDB0254165	Lormetazepam glucuronide	0.530435	0.54602	1.46005	0.294825	0.999747	0.725094	Up
HMDB0254559	methyl (Z)-6-(3,7-dimethyl-2-oxo-1,3-benzoxazol-5-yl)-6-(3-methoxy-7-methyl-1,2-benzoxazol-5-yl)hex-5-enoate	0.469603	0.276305	1.21109	0.339154	0.999747	0.804344	Up
HMDB0254870	monophospho-n-acetylneuraminic acid	0.349378	0.385334	1.30616	0.447324	0.999747	0.593948	Up
HMDB0255166	N-Methacryloyl-L-glutamic acid	1.65276	0.576279	1.491	0.0222453	0.999747	2.41292	Up
HMDB0255365	2-[(3-Chlorophenyl)diazenyl]acetonitrile	0.71457	0.790488	1.72966	0.192944	0.999747	1.95037	Up
HMDB0255481	5-Chloro-4-N-(cyclopropylmethyl)-2-methyl-4-N-propyl-6-N-(2,4,6-trichlorophenyl)pyrimidine-4,6-diamine	0.626836	0.460288	1.37582	0.236137	0.999747	1.08064	Up
HMDB0256255	Pentaerythrityl tetrachloride	1.56932	1.01646	2.02294	0.0269576	0.999747	2.282	Up
HMDB0256269	Pentafluoropropionic anhydride	0.400213	0.396466	1.31628	0.397912	0.999747	1.30792	Up
HMDB0256309	Peregrine	0.616007	2.1326	4.38507	0.242099	0.999747	1.56466	Up
HMDB0256378	2-O-Glutaroyl-1-O-palmitoyl-sn-glycero-3-phosphocholine	0.175731	0.406418	1.32539	0.667219	0.999747	0.68469	Up
HMDB0256477	Phosphogluconic acid	1.48197	0.951664	1.9341	0.0329629	0.999747	2.34199	Up
HMDB0256554	Pimonidazole	0.209867	0.518645	1.43261	0.616784	0.999747	1.2051	Up
HMDB0256689	Pro-Pro-Pro	0.809682	0.447165	1.36336	0.154995	0.999747	1.71062	Up
HMDB0256712	Povpc	0.256565	0.467161	1.38239	0.553905	0.999747	0.998134	Up
HMDB0257364	Ruscogenin	1.77266	0.986926	1.98196	0.0168789	0.999747	2.38368	Up
HMDB0257535	3-Amino-5-(3-thiophenyl)-2-thiophenecarboxamide	0.456427	0.300854	1.23187	0.349601	0.999747	0.452491	Up
HMDB0258031	2-(2-Oxopropanoyloxy)butanedioic acid	0.605839	0.312015	1.24144	0.247834	0.999747	1.32332	Up
HMDB0258038	9-(Formyloxymethyl)-9H-fluorene-2-sulfonic acid	0.359246	0.435167	1.35207	0.437275	0.999747	1.32952	Up
HMDB0258140	[(2R,5R)-5-(6-Aminopurin-9-yl)-4-hydroxy-2-(hydroxymethyl)oxolan-3-yl] dihydrogen phosphate	0.805925	0.391473	1.31173	0.156342	0.999747	1.5681	Up
HMDB0258202	Secnidazole	0.468569	0.924045	1.89743	0.339963	0.999747	1.38159	Up
HMDB0258242	Ser-Leu	0.587158	0.298192	1.2296	0.258727	0.999747	1.34729	Up
HMDB0258395	sorbitol lactate	0.653694	0.281924	1.21581	0.221976	0.999747	1.30468	Up
HMDB0258397	SOTERENOL	0.157153	1.56918	2.96735	0.696382	0.999747	0.982387	Up
HMDB0258446	3-((((-Oxoheptyl)amino)acetyl)amino)methyl-7-oxobicyclo(2.2.1)hept-2-yl-5-heptenoic acid	0.906599	0.471407	1.38646	0.123994	0.999747	0.599424	Up
HMDB0258732	Tasidotin	0.369877	-1.39516	0.380201	0.426701	0.999747	1.60778	Down
HMDB0258880	Tetracosapentenoic acid	1.32215	-0.877935	0.544146	0.0476271	0.999747	2.12461	Down
HMDB0258925	tetranor-PGFM	0.256439	0.285551	1.21888	0.554065	0.999747	0.626199	Up
HMDB0259600	Cholylsarcosine	0.0151366	0.284225	1.21776	0.965747	0.999747	0.459687	Up
HMDB0259831	Violacein	0.471329	0.278508	1.21294	0.337809	0.999747	1.14509	Up
LMFA01030258	5,7,9,11,13-tetradecapentaenoic acid	0.463079	0.515122	1.42912	0.344287	0.999747	1.208	Up
LMFA01031155	(7Z,11E)-heptadec-7,11-dien-9-ynoic acid	0.260427	0.288296	1.2212	0.549	0.999747	1.01498	Up
LMFA01050473	2-amino-2,3,7-trideoxy-D-lyxo-hept-6-ulosonic acid	0.837229	0.931455	1.9072	0.145469	0.999747	1.58413	Up
LMFA01060044	4-keto myristic acid	0.344386	0.505663	1.41978	0.452495	0.999747	1.2707	Up
LMFA01090152	2,5-Dichloro-4-oxohex-2-enedioate	0.676208	0.529056	1.44298	0.210762	0.999747	1.4222	Up
LMFA06000268	2E,4E,6E,8E,10E,12E,14E,16E,18E,20E,22E-tetracosaundecaenal	0.712864	-1.6312	0.32282	0.193703	0.999747	1.43279	Down
LMFA08020052	Arachidonoylmorpholine	1.06141	0.741676	1.67212	0.0868143	0.999747	0.697611	Up
LMFA08020078	N-stearoyl taurine	1.37303	-0.654343	0.635365	0.0423618	0.999747	2.0742	Down
LMFA08030016	N-(3-oxo-hexadecanoyl)-homoserine lactone	0.568304	0.327595	1.25492	0.270207	0.999747	1.00543	Up
LMFA08030026	N-decanoyl-homoserine lactone	0.894007	0.634526	1.55243	0.127642	0.999747	1.10822	Up
LMFA13030004	3-O-(2-O-(2E-decenoyl)-alpha-L-rhamnopyranosyl)-3-hydroxydecanoic acid	0.403726	0.271528	1.20709	0.394707	0.999747	0.63311	Up
LMGL02010369	DG(13:0/20:5(5Z,8Z,11Z,14Z,17Z)/0:0)[iso2]	0.104177	-1.20351	0.434217	0.786725	0.999747	1.50012	Down
LMGP02010008	PE(12:0/13:0)	0.101735	0.278165	1.21265	0.791161	0.999747	0.611852	Up
LMGP02010325	PE-NMe2(16:0/16:0)	1.57972	0.370875	1.29314	0.0263196	0.999747	2.2836	Up
LMGP02010375	PE(12:0/20:4(5Z,8Z,11Z,14Z))	0.302333	0.500076	1.41429	0.498503	0.999747	1.1049	Up
LMGP02060004	PE(O-18:1(9Z)/0:0)	2.56871	-1.29607	0.407234	0.00269953	0.999747	3.09114	Down
LMGP03010028	PS(14:0/14:0)	0.206474	0.283742	1.21735	0.621621	0.999747	0.787999	Up
LMGP03010048	PS(12:0/15:1(9Z))	0.397694	0.720968	1.64829	0.400226	0.999747	1.42085	Up
LMGP03010051	PS(12:0/17:1(9Z))	0.130857	0.368084	1.29064	0.739848	0.999747	0.550601	Up
LMGP03010053	PS(12:0/18:2(9Z,12Z))	0.43016	0.651361	1.57065	0.371399	0.999747	1.32015	Up
LMGP03010338	PS(18:1(9Z)/22:2(13Z,16Z))	0.0948723	0.485345	1.39992	0.803762	0.999747	0.817173	Up
LMGP03010557	PS(20:1(11Z)/22:6(4Z,7Z,10Z,13Z,16Z,19Z))	0.393572	0.401715	1.32108	0.404043	0.999747	1.00708	Up
LMGP03010587	PS(20:2(11Z,14Z)/22:4(7Z,10Z,13Z,16Z))	0.187489	1.19148	2.28387	0.649397	0.999747	1.63937	Up
LMGP03010778	PS(22:2(13Z,16Z)/20:3(8Z,11Z,14Z))	0.193078	1.238	2.35871	0.641094	0.999747	1.16546	Up
LMGP03010786	PS(22:2(13Z,16Z)/22:6(4Z,7Z,10Z,13Z,16Z,19Z))	0.116669	0.77321	1.70907	0.764418	0.999747	1.08285	Up
LMGP03010931	PS(14:0/12:0)	0.104699	0.345893	1.27094	0.785779	0.999747	0.676783	Up
LMGP03020040	PS(O-18:0/22:4(7Z,10Z,13Z,16Z))	0.282659	0.894376	1.85881	0.521604	0.999747	1.17279	Up
LMGP03020064	PS(O-20:0/20:5(5Z,8Z,11Z,14Z,17Z))	0.460763	0.77473	1.71087	0.346128	0.999747	1.37516	Up
LMGP03050023	PS(22:1(11Z)/0:0)	0.35627	0.62962	1.54716	0.440281	0.999747	1.12285	Up
LMGP03050025	PS(22:0/0:0)	0.281484	0.463453	1.37884	0.523017	0.999747	0.971631	Up
LMGP03070002	PS(P-18:0/0:0)	1.68744	-0.94782	0.518415	0.0205383	0.999747	2.33447	Down
LMGP10050026	PA(20:1(11Z)/0:0)	0.406423	0.392161	1.31236	0.392263	0.999747	0.740738	Up
LMGP10050027	PA(20:2(11Z,14Z)/0:0)	0.591014	0.729031	1.65753	0.25644	0.999747	1.1356	Up
LMGP10050034	PA(19:0/0:0)	1.42514	-1.19995	0.435289	0.0375717	0.999747	1.89285	Down
LMGP12070001	CL(1'-[18:2(9Z,12Z)/0:0],3'-[18:2(9Z,12Z)/0:0])	1.42441	-1.5004	0.353456	0.037635	0.999747	2.59105	Down
LMGP20020026	PKODA-PE	0.288546	0.472527	1.38754	0.514582	0.999747	0.949855	Up
LMGP20020034	OOB-PE	0.298513	0.422864	1.34059	0.502906	0.999747	1.10489	Up
LMGP20020035	OS-PE	0.199279	0.284417	1.21792	0.632006	0.999747	0.716589	Up
LMGP20020037	OOV-PE	0.34597	0.493473	1.40783	0.450848	0.999747	1.26667	Up
LMGP20020038	OON-PE	0.167964	0.301571	1.23249	0.67926	0.999747	0.714507	Up
LMGP20020046	OHOOA-PE	0.279264	0.52619	1.44012	0.525698	0.999747	1.0343	Up
LMGP20020048	OKODA-PE	0.136356	0.373366	1.29537	0.730539	0.999747	0.697782	Up
LMGP20020049	OKDdiA-PE	0.412661	1.32426	2.50404	0.386668	0.999747	1.84668	Up
LMGP20040001	PHODA-PS	0.111775	0.905222	1.87283	0.773081	0.999747	0.834425	Up
LMGP20040013	PON-PS	0.158176	0.595537	1.51104	0.694743	0.999747	0.841857	Up
LMGP20040023	OON-PS	0.184473	0.603193	1.51908	0.653924	0.999747	0.859619	Up
LMPK13090032	Batatasin IV	0.487366	2.33087	5.0311	0.325562	0.999747	1.15106	Up
LMST01031168	Penicisteroid G	0.256509	-1.28606	0.410071	0.553977	0.999747	1.53153	Down
LMST03010010	(24RS)-28,28,28-trifluoro-25-hydroxyvitamin D2	0.883457	0.653991	1.57352	0.130781	0.999747	1.29164	Up
LMST03020156	23,24-didehydro-25-hydroxyvitamin D3 / 23,24-didehydro-25-hydroxycholecalciferol	0.321196	0.469602	1.38473	0.477314	0.999747	0.994268	Up
Reference-1054	Imidacloprid-UREA	1.19623	0.526548	1.44048	0.0636464	0.999747	1.99479	Up
Reference-1192	Sinapinic acid	0.361637	0.388073	1.30864	0.434874	0.999747	0.991718	Up
Reference-1303	3-Indoxyl sulphate	1.0986	0.667328	1.58813	0.0796885	0.999747	1.93195	Up
Reference-1311	L-(-)-Malic acid	0.980482	0.279489	1.21376	0.104597	0.999747	1.85854	Up
Reference-1443	alpha-D-Mannose 1-phosphate	0.437454	0.399508	1.31906	0.365213	0.999747	0.675236	Up
Reference-1511	2-Deoxyribose 5-phosphate	0.437454	0.399508	1.31906	0.365213	0.999747	0.675236	Up
Reference-1537	L-(-)-Carvone	0.40465	1.13953	2.2031	0.393867	0.999747	1.16917	Up
Reference-1540	L-5-Hydroxytryptophan	0.862813	0.275591	1.21049	0.137147	0.999747	1.71169	Up
Reference-1709	Tretinoin	0.545458	0.536744	1.45069	0.284801	0.999747	1.40854	Up
Reference-1711	alpha-D-Glucose-1,6-bisphosphate	0.457435	0.54146	1.45544	0.348791	0.999747	1.30084	Up
Reference-1717	1-(3-Dimethylaminopropyl)-3-ethylcarbodiimide	0.731696	0.467905	1.3831	0.185483	0.999747	1.61058	Up
Reference-2066	Ecgonine	0.175518	0.318874	1.24736	0.667547	0.999747	0.844266	Up
Reference-252	Adenosine 5'-monophosphate	0.376854	0.389811	1.31022	0.4199	0.999747	1.07034	Up
Reference-2555	Norharman	0.331842	3.16923	8.99567	0.465756	0.999747	1.19105	Up
Reference-2587	2-Aminoindan-2-carboxylic acid	1.55512	-0.794013	0.576737	0.0278538	0.999747	2.48699	Down
Reference-2602	Ethyl 4-acetyl-5-oxohexanoate	0.193935	0.283361	1.21703	0.63983	0.999747	0.797678	Up
Reference-2633	8-Hydroxyquinoline	0.583372	0.347341	1.27221	0.260992	0.999747	0.932167	Up
Reference-2707	Moxidectin	0.0440076	0.520688	1.43464	0.903634	0.999747	0.708895	Up
Reference-2739	Ipronidazole-OH	0.239681	0.285194	1.21857	0.575863	0.999747	0.679472	Up
Reference-2961	Amobarbital	0.640733	0.766396	1.70102	0.228701	0.999747	1.51782	Up
Reference-298	Adenosine diphosphate (ADP)	1.06729	1.06376	2.09038	0.0856469	0.999747	1.85392	Up
Reference-3033	2,6-N-tert-Butylpyridine	0.616088	2.54023	5.81681	0.242054	0.999747	1.20377	Up
Reference-3145	Crotetamide	0.0303408	-2.37294	0.193052	0.932522	0.999747	1.02142	Down
Reference-3308	3,5-Dimethyl-1-phenylpyrazole	0.683377	5.25157	38.0959	0.207311	0.999747	1.17051	Up
Reference-3313	3-Acetyl-2,5-dimethylfuran	0.403876	0.334538	1.26097	0.39457	0.999747	1.15106	Up
Reference-343	Carvone	0.504767	0.657525	1.57737	0.312776	0.999747	1.30198	Up
Reference-3482	3-Methoxycinnamic acid	1.12083	0.783714	1.72156	0.0757134	0.999747	0.946627	Up
Reference-415	DL-Tryptophan	0.476184	1.51578	2.85954	0.334054	0.999747	1.16823	Up
Reference-4310	3-(4-Chlorophenyl)-1-propyl-3,7-dihydro-1H-purine-2,6-dione	0.342527	3.80688	13.9954	0.454436	0.999747	1.22013	Up
Reference-4910	(+/-)-CP 47,497-C7-Hydroxy metabolite	0.481195	-2.08331	0.235973	0.330221	0.999747	1.5999	Down
Reference-550	4-Phenolsulfonic acid	1.23089	0.660174	1.58027	0.0587636	0.999747	2.22387	Up
Reference-597	S-Lactoylglutathione	0.488388	0.701242	1.6259	0.324797	0.999747	1.18375	Up
Reference-616	2-Oxindole	1.52457	0.386929	1.30761	0.0298835	0.999747	2.30685	Up
Reference-6244	Tapentadol	0.147473	0.343048	1.26843	0.712076	0.999747	0.641753	Up
Reference-6323	N-Acetyl-3,4-methylenedioxymethcathinone	0.598992	4.27948	19.4202	0.251772	0.999747	1.1611	Up
Reference-6877	Eicosapentaenoic acid methyl ester	0.517262	-1.78436	0.290305	0.303905	0.999747	1.56959	Down
Reference-7295	Oxepanone	0.255118	0.281732	1.21565	0.555753	0.999747	0.930174	Up
Reference-7413	1,3-Divinyl-2-imidazolidinone	0.482099	0.803041	1.74477	0.329535	0.999747	1.3216	Up
Reference-7466	5-Nitro-o-toluidine	0.145147	0.324277	1.25204	0.715901	0.999747	0.661784	Up
Reference-7810	(3beta,5xi,9xi)-3,6,19-Trihydroxyurs-12-en-28-oic acid	0.206362	-1.34456	0.393773	0.621782	0.999747	1.56883	Down
Reference-7820	1,9b-Dihydroxy-6,6,9a-trimethyl-5,5a,6,7,8,9,9a,9b-octahydronaphtho[1,2-c]furan-3(1H)-one	0.337889	0.462292	1.37773	0.459316	0.999747	1.16348	Up
Reference-8311	Diglycidyl ether	0.814461	0.297639	1.22913	0.153299	0.999747	1.58574	Up
Reference-872	Phthalamic acid	1.93134	0.620446	1.53735	0.0117128	0.999747	2.55765	Up
Reference-8816	4-{[(3S)-3-(1,3-Benzoxazol-2-yl)-1-pyrrolidinyl]methyl}-N,N-dimethylaniline	0.161294	-2.75601	0.148033	0.689773	0.999747	1.02439	Down
Reference-9088	4-(Dimethylamino)-N-{[(2R,4S,5S)-5-({[2-(dimethylamino)ethyl](methyl)amino}methyl)-1-azabicyclo[2.2.2]oct-2-yl]methyl}benzamide	0.276299	0.527834	1.44176	0.529299	0.999747	0.948352	Up
Reference-924	Terbutaline	0.54169	1.29045	2.44604	0.287283	0.999747	1.18928	Up
